# Supplementary material for: Movement-assisted localization from acoustic telemetry data
Source: Mov Ecol. 2020 Jun 30;8:15. doi: 10.1186/s40462-020-00199-6 (PMC7327795; doi:10.1186/s40462-020-00199-6)
Supplement: Supplementary file 1 — Additional file 1 R code for simulating movement, signal rate, and the detection process describe in this paper, as well as for fitting all the models and some post-processing. [file 40462_2020_199_MOESM1_ESM.r]

## movement assisted localization 
## simulate a single dataset and analyze using
## (i)   independent locations (JAGS)
## (ii)  movement among detected occasions (JAGS)
## (iii) movement with a known ping schedule (JAGS)
## (iv)  movement with an unknown ping schedule (custom MCMC)


rm(list=ls())
library(jagsUI)
library(zoo)
library(abind)
library(methods)
library(sp)
library(MASS)
library(msm)
library(coda)

## ---------------------------------- ##
## -------  Define this stuff ------- ##

runs <-c("UnknownPingMvmt")#select which models to run
# "KnownPingMvmt" = movement model with known ping schedule. 
# "DetOnlyNoMvmt" = no movement model (independent locations) only including occasions with >0 detections. 
# "DetOnlyMvmt" =   movement model only including occasions with >0 detections. 
# "UnknownPingMvmt" = movement model with unknown ping schedule. 

#nc <- 3; n.adapt <- 2000; nb <- 5000; ni <- 10000+nb; nt <- 2  # JAGS settings  
nc <- 3; nb <- 10000; ni <- 50000+nb; nt <- 10                 # custom MCMC setting

# Settings and stuff to define
N    <- 25         #number of tagged indiviuals
totStudy<- 150     #length of study in temporal units
a    <- 1          #pulse interval min (e.g., delta_t~dunif(a,b))
b    <- 2          #pulse interval max
maxPossDet <- 12   #value > max possible number of detections for a single ping (defines dimensions of some results arrays) 
BCIprob <- 0.95    #contour line probability to evaluate coverage of localization posterior distributions 
maxK <-ceiling(totStudy/a)+1 #max number of pings in totStudy (+1 if study does not condition on first ping, e.g., first ping may occur very close to time zero)
Kbuffer <- 5

nsim <- 1
sim <- 1
seed<-2001

# Trap grid is a 10 x 10 grid translated to be on [3, 13]x[3, 13]
traplocs<- expand.grid(1:10,1:10) + 2
X<- as.matrix(traplocs)
ntraps<- 100
sigma<- 0.75       # detection sigma 
alpha0 <- 0.25
p0<-plogis(alpha0)
alpha1<- (1/(2*sigma*sigma))
sigma.ar<- 0.25   # movement sigma
startbuffer <- max(3,5*sigma)       # state-space buffer on starting location
ssbuffer <- 500                     # state-space buffer on movement


  Xl<-min(X[,1]) -ssbuffer
  Xu<-max(X[,1])+ ssbuffer
  Yu<-max(X[,2])+ ssbuffer
  Yl<-min(X[,2])- ssbuffer
  xlim<- c(Xl, Xu)
  ylim<- c(Yl,Yu)
  area<- (xlim[2]-xlim[1])*(ylim[2]-ylim[1])
  xlimStart <- c(min(X[,1])-startbuffer,max(X[,1])+startbuffer)
  ylimStart <- c(min(X[,2])-startbuffer,max(X[,2])+startbuffer)


#placeholders
KnownPingMvmtERROR<-KnownPingMvmtPrecTRUE<-KnownPingMvmtCOVERAGE<-matrix(NA, nr=maxPossDet, nc=nsim) #placeholder for results
DetOnlyNoMvmtERROR<-DetOnlyNoMvmtPrecTRUE<-DetOnlyNoMvmtCOVERAGE<-matrix(NA, nr=maxPossDet, nc=nsim) #placeholder for results
DetOnlyMvmtERROR<-DetOnlyMvmtPrecTRUE<-DetOnlyMvmtCOVERAGE<-matrix(NA, nr=maxPossDet, nc=nsim)       #placeholder for results
ZeroDetERROR <- ZeroDetCOVERAGE <- matrix(NA, nr=3, nc=nsim)                                         #summary statistics for zero detection occasions, which are separated by detections at t-1 and/or t+1 (e.g., 0, 1, 2)
KnownPingMvmtParamMean<-KnownPingMvmtParamRelBias<-KnownPingMvmtParamCov<-matrix(NA, nr=3, nc=nsim)  #parameters to save
DetOnlyMvmtParamMean<-DetOnlyMvmtParamRelBias<-DetOnlyMvmtParamCov<-matrix(NA, nr=3, nc=nsim)        #parameters to save
DetOnlyNoMvmtParamMean<-DetOnlyNoMvmtParamRelBias<-DetOnlyNoMvmtParamCov<-matrix(NA, nr=3, nc=nsim)  #parameters to save
rownames(KnownPingMvmtParamMean)<-rownames(KnownPingMvmtParamRelBias)<-rownames(KnownPingMvmtParamCov)<-
  rownames(DetOnlyMvmtParamMean)<-rownames(DetOnlyMvmtParamRelBias)<-rownames(DetOnlyMvmtParamCov)<-
  rownames(DetOnlyNoMvmtParamMean)<-rownames(DetOnlyNoMvmtParamRelBias)<-rownames(DetOnlyNoMvmtParamCov)<-c("sigma.ar","sigma.scr","p0")  


#distance function
e2dist<-function (x, y) {
  i <- sort(rep(1:nrow(y), nrow(x)))
  dvec <- sqrt((x[, 1] - y[i, 1])^2 + (x[, 2] - y[i, 2])^2)
  matrix(dvec, nrow = nrow(x), ncol = nrow(y), byrow = F)
}

#function evaluating if true location is within credible bound of estimated location. Adapted from: HPDregionplot{emdbook}
CIregionCoverage<-function (uTrue, u, h, n = 100, prob = BCIprob){
  post1<-kde2d(u[,1], u[,2], n = n) #Two-dimensional kernel density estimation
  dx <- diff(post1$x[1:2])
  dy <- diff(post1$y[1:2])
  sz <- sort(post1$z)
  c1 <- cumsum(sz) * dx * dy
  levels <- sapply(prob, function(x) {approx(c1, sz, xout = 1 - x)$y})
  pLine<-contourLines(post1$x, post1$y, post1$z, level = levels) #Calculate Contour Lines
  spPoly <- Polygon(cbind(pLine[[1]]$x, pLine[[1]]$y), hole=F)
  point.in.polygon(uTrue[1], uTrue[2],spPoly@coords[,1], spPoly@coords[,2], mode.checked=FALSE) #is true location inside contour bounds?
}


## -------         END        ------- ##
## ---------------------------------- ##


#
#
#
# start simulation
#
#
#

  set.seed(seed)
 
  # The next bit simulates movements and locations of each individual
  Slst<- array(NA, dim=c(N,2,maxK))
  #locations at dT == 0, (start of study. It is very unlikely a ping occurred at dT=0, see below)
  sx<- runif(N,xlimStart[1], xlimStart[2])  
  sy<- runif(N,ylimStart[1], ylimStart[2])
  S0<-cbind(sx,sy)  #location at start of study (NOT FIRST PING)
  
  dTtrue<- cumTtrue <- matrix(NA,nrow=N,ncol=maxK) #delta_t between pings and cumulative_t across study
  for(i in 1:N){
    dTtrue[i,1]<- runif(1,0,b/2)                                   # time of first ping during study period
    Slst[i,1,1]<-rtnorm(1,mean=S0[i,1],sd=sigma.ar*sqrt(dTtrue[i,1]), xlim[1], xlim[2])
    Slst[i,2,1]<-rtnorm(1,mean=S0[i,2],sd=sigma.ar*sqrt(dTtrue[i,1]), ylim[1], ylim[2])
    
    for(k in 2:maxK){
      dTtrue[i,k]<- runif(1,a, b)   # Interval is random
      Slst[i,1,k]<-rtnorm(1,mean=Slst[i,1,k-1],sd=sigma.ar*sqrt(dTtrue[i,k]), xlim[1], xlim[2])
      Slst[i,2,k]<-rtnorm(1,mean=Slst[i,2,k-1],sd=sigma.ar*sqrt(dTtrue[i,k]), ylim[1], ylim[2])
    }
    cumTtrue[i,]<-cumsum(dTtrue[i,])    #cumulative time since start of study
  }
  
  
  # Simulate detections
  yarrTRUE<- array(NA,dim=c(N,ntraps,maxK))
  for(k in 1:maxK){
    D<- e2dist(Slst[,,k],traplocs)
    pmat<- plogis(alpha0)*exp(-alpha1*D*D)
    yarrTRUE[,,k]<-rbinom(prod(dim(pmat)),1,pmat)
  }
  
  #remove observations that occurred outside study period
  KtTrue<-apply(cumTtrue,1,function(x) max(which((x<=totStudy)==T)))  #number of pings within temporal period
  for(i in 1:N){
    if(KtTrue[i]<maxK) yarrTRUE[i,,(KtTrue[i]+1):maxK]<-NA  #no observations outside study period
  }
  
  #Reduce to captured individuals
  captured<-which(apply(yarrTRUE,1,sum, na.rm=TRUE)>0) #captured individuals
  nind<-length(captured)
  yarr<-yarrTRUE[captured,,]
  dT<- dTtrue[captured,]
  cumT<- cumTtrue[captured,]
  Slst.true<- Slst
  Slst<- Slst.true[captured,,]
  Kt<-KtTrue[captured]
  
  #number of detections per individual per ping
  ndet<- apply(yarr,c(1,3), sum,na.rm=TRUE)                    #number of detections
  for(i in 1:nind){
    if(Kt[i]<maxK) ndet[i,(Kt[i]+1):maxK]<-NA
  }
  
  
  ### Reduce to detection-only data
  DetOcc<-list()
  for(i in 1:nind){
    DetOcc[[i]] <- which(ndet[i,]>0) #detection occasions for captured individuals
  }
  
  KtDO<-unlist(lapply(DetOcc,length))  #number of detections
  yarrDO<-array(NA, c(nind,ntraps,max(KtDO)))
  cumTDO<-dTDO<-matrix(NA, nind,max(KtDO))
  for(i in 1:nind){
    yarrDO[i,,1:KtDO[i]]<-yarr[i,,DetOcc[[i]]]
    cumTDO[i,1:KtDO[i]]<-cumT[i,DetOcc[[i]]]
  }
  
  missed.pingsTRUE <- Kt - KtDO #True number of missed pings during the study
  
  
  dTDO[,1]<-cumTDO[,1]
  for(i in 1:nind){
    dTDO[i,2:max(KtDO)]<-cumTDO[i,2:max(KtDO)]-cumTDO[i,1:(max(KtDO)-1)] #delta_t
  }
  
  
  ### Expand number of columns to allow for the maximum possible number of missed detections during an observed interval
  yarrDat <- array(0, c(nind,ntraps,maxK))  #detection history padded with interior zeros for possible missed detections during the study period. NA after study period
  cumTdat <- matrix(NA, nind, maxK)         #cumulative ping time relative to start of study padded with interior NAs for possible missed detections
  possMiss<- matrix(NA, nind, maxK)         #number of possible missed pings relative to observed intervals
  
  #find maximum possible missed detections during an interval
  for(i in 1:nind){
    augK<-rep(0,KtDO[i]) #placeholder
    #first occasion is a bit different if study starts at time 0, not first ping
    for(k in 1){
      if(dTDO[i,k]<a){
        possMiss[i,k]<-0
      }else{
        possMiss[i,k]<-floor(max(0,(dTDO[i,k]-a)/a))+1 #possible number of misses in the interval (k-1, k)
      }#ifelse
      augK[k]<-1+max(augK)+possMiss[i,k]
      yarrDat[i,,augK[k]] <- yarrDO[i,,k]
      cumTdat[i,augK[k]]  <- cumTDO[i,k]
    }#k=1
    if(KtDO[i]>1){
      for(k in 2:KtDO[i]){
        possMiss[i,k]<-floor(max(0,(dTDO[i,k]-a)/a)) #possible number of misses in the interval (k-1, k)
        augK[k]<-1+max(augK)+possMiss[i,k]
        yarrDat[i,,augK[k]] <- yarrDO[i,,k]
        cumTdat[i,augK[k]]  <- cumTDO[i,k]
      }#k
    }#if(KtDO[i]>1)
    #for last observation to end of study
    for(k in (KtDO[i]+1)){
      possMiss[i,k]<-floor((totStudy-(max(cumTDO[i,], na.rm=T)))/a) #possible number of misses in the interval (k-1, k)
      augK[k]<-1+max(augK)+possMiss[i,k]
      if(possMiss[i,k]>0) yarrDat[i,,(augK[k-1]+1):augK[k]] <- 0  #not detected for remainder of study period
      if(augK[k]<maxK) yarrDat[i,,(augK[k]):maxK] <- NA           #detections not possible after study period
      cumTdat[i,augK[k]]  <- totStudy                             #all individuals end at study end
    }#k
  }#i
  
  
  
  ### Compiled data
  data<-list(nind=nind,            #number of individuals detected
             y=yarrDat,            #detection data padded with interior zeros (N x J x maxK)
             cumTdat=cumTdat,      #time of dectection padded with interior NAs (N x maxK)
             nDet=KtDO,            #number of occasions an individual was detected (for reference)
             a=a, b=b,             #true ping interval (factory settings, e.g., delta_t~dunif(a,b))
             X=X,J=ntraps,         #sensor array stuff
             xlim=xlim,ylim=ylim)  #state-space
  
  #str(data)
  
  
  obs.ping<-obs.dt<-matrix(NA, nind, maxK)
  n.obs.ping<-NA
  for(i in 1:nind){
    n.obs.ping[i] <- length(which(apply(yarrDat[i,,],2,sum)>0))
    obs.ping[i,1:n.obs.ping[i]] <- which(apply(yarrDat[i,,],2,sum)>0)
    if(n.obs.ping[i]>1) obs.dt[i,1:n.obs.ping[i]] <- c(cumTdat[i,obs.ping[i,1]],cumTdat[i,obs.ping[i,2:n.obs.ping[i]]]-cumTdat[i,obs.ping[i,2:n.obs.ping[i]-1]])
    if(n.obs.ping[i]==1) obs.dt[i,1] <- cumTdat[i,obs.ping[i,1]]
  }
  
  
  #pick an indidivual and verify detection occasions and cumulative elapsed time match:
  #ii=1
  #cbind(apply(data$y[ii,,],2,sum),data$cumTdat[ii,])
  
  #plot an example individual
  par(mfrow=c(3,2))
  for(ii in 1:5){
    plot(Slst.true[ii,1,1:KtTrue[ii]], Slst.true[ii,2,1:KtTrue[ii]], xlim=xlimStart, ylim=ylimStart, pch=16, type="b", asp=1, xlab="X", ylab="Y")
    polygon(c(xlim, rev(xlim)),rep(ylim,each=2), lty=2)
    points(X[,1], X[,2], pch="+", col="blue")
    points(Slst.true[ii,1,which(apply(yarrTRUE[ii,,],2,sum)>0)], Slst.true[ii,2,which(apply(yarrTRUE[ii,,],2,sum)>0)], pch=16, col="red")
  }
  
  
  # Analysis Stuff
  y<- data$y
  det<- apply(y,c(1,3),sum,na.rm=TRUE)
  gaps<- gaps.n<-  dT <- matrix(0,nrow=nrow(det),ncol=ncol(det))
  K<- dim(y)[3]
  ux<- uy<- matrix(NA,nrow=nind,ncol=K)
  
  #indicator variable if individual i pinged at occasion k, zero otherwise
  ping.mask <- matrix(1, nind, K)
  last.ping<-rep(NA,nind)     #occasion of last ping during study period
  cum.dt<-matrix(NA, nind, K) #placeholder for cumulative time
  first<- last<- rep(NA, nind)
  


  
  #
  #
  # end data simulation
  #
  #
  
  
  
  #
  #
  # Analyses
  #
  #


 if("KnownPingMvmt"%in%runs){
    #
    #
    #
    
    
    ###########################
    ## JAGS MODEL
    cat("
        model {
        p0 ~ dunif(0,1)
        alpha0<- log(p0/(1-p0))
        sigma.scr ~ dunif(0, 20)
        alpha1<- 1/(2*sigma.scr*sigma.scr)
        sigma.ar ~ dunif(0,5)
        
        for(i in 1:nind){
        u[i,1,start[i]] ~ dunif(xlimStart[1],xlimStart[2])
        u[i,2,start[i]] ~ dunif(ylimStart[1],ylimStart[2])
        for(j in 1:J){
        d[i,j,start[i]]<- pow(pow(u[i,1,start[i]]-X[j,1],2) + pow(u[i,2,start[i]]-X[j,2],2),0.5)
        y[i,j,start[i]] ~ dbin(p[i,j,start[i]],1)
        p[i,j,start[i]]<- p0*exp(- alpha1*d[i,j,start[i]]*d[i,j,start[i]])
        }
        
        #occasion specific u:
        for(k in (start[i]+1):end[i]){
        sig2[i,k-1]<- dT[i,k-1]*sigma.ar*sigma.ar
        tau[i,k-1]<- 1/(sig2[i,k-1])
        u[i,1,k] ~ dnorm(u[i,1,k-1],tau[i,k-1]) 
        u[i,2,k] ~ dnorm(u[i,2,k-1],tau[i,k-1]) 
        
        for(j in 1:J){
        d[i,j,k] <- pow(pow(u[i,1,k]-X[j,1],2) + pow(u[i,2,k]-X[j,2],2),0.5)
        y[i,j,k] ~ dbern(p[i,j,k])
        p[i,j,k]<- p0*exp(- alpha1*d[i,j,k]*d[i,j,k] )
        }
        }
        }
        
        }
        ",file = "mod1_alt.txt")
    
    
    ##JAGS set-up
    dT<- dTtrue[captured,]   
 
    #Reduce data to +/- Kbuffer occasions from first/last ping
    first<-apply(ndet,1,function(x) min(which(x>0)))  #first detection
    start<-pmax(1,(first-Kbuffer))                    #start modeling trajectory five occassions prior to first detection or occasion 1
    
    last<-apply(ndet,1,function(x) max(which(x>0)))   #last detection
    end<-pmin(Kt,(last+Kbuffer))                      #stop modeling trajectory five occassions after to last detection or occasion Kt
    
    #detections associated with buffered occasions
    ndetKnownPing <- ndet
    for(i in 1:nind){
      if(start[i]>1) ndetKnownPing[i,1:(start[i]-1)]<-NA
      if(end[i]<K)   ndetKnownPing[i,(end[i]+1):K]<-NA
    }
    
    data <- list(y=yarr[,,1:max(end)], X=X, J=ntraps, xlim=xlim, ylim=ylim,ylimStart=ylimStart, xlimStart=xlimStart,  
                Kt=Kt, nind=nind, dT=dT[,1:max(end)], start=start, end=end)
    
    
    #initial values for u from observed data (very basic, but helps initialization and convergence)
    uInit<-array(NA, dim=c(nind, 2,K) ) 
    for(i in 1:nind){
      capOcc<-which(apply(yarr[i,,],2,sum)>0)
      for(k in capOcc){ #assign initial values for occasions with detections
        uInit[i,1,k]<-mean(X[yarr[i,,k]==1,1])
        uInit[i,2,k]<-mean(X[yarr[i,,k]==1,2])
      }
      #basic interpolation for other points
      uInit[i,1,]<-na.approx(uInit[i,1,], rule=2)
      uInit[i,2,]<-na.approx(uInit[i,2,], rule=2)
      if(Kt[i]<dim(uInit)[3]){
        uInit[i,1:2,(Kt[i]+1):dim(uInit)[3]]<-NA
      }
      if(start[i]>1) uInit[i,1:2,1:(start[i]-1)]<-NA
      if(end[i]<K) uInit[i,1:2,(end[i]+1):K]<-NA
    }#i
    
    inits <- function(){ list (sigma.scr=runif(1,1,2), sigma.ar=1, u=uInit[,,1:max(end)])}
    parameters <- c("p0","alpha1","sigma.scr","sigma.ar","alpha0","u")
    out1<- jags(data, inits, parameters,"mod1_alt.txt", n.chains=nc,n.iter=ni,n.burn=nb,n.adapt=n.adapt, parallel=TRUE)
    
    ## ERROR ANALYSIS
    iters<-length(as.matrix(out1$samples[,"p0"]))              #number of saved posterior iterations
    err<-covTRUE<- matrix(NA,nrow=nind,ncol=dim(uInit)[3])       #placeholders
    precTrue<-array(NA, c(iters, nind, max(end))) #final dimensions is >maximum number of detections for a specific ping
    
    for(g in 1:nind){
      u.true<- t(Slst[g,,1:K])                              #True locations
      postmean<-cbind(out1$mean$u[g,1,],out1$mean$u[g,2,])  #posterior mean location (NA for occasions that were not analyzed)
      
      for(k in start[g]:end[g]){
        #Distance error (RMSE)
        err[g,k]<- sqrt((u.true[k,1] - postmean[k,1])^2 + (u.true[k,2] - postmean[k,2])^2)          
        
        #posterior distribution of u[i,1:2,k]
        uPost<-cbind(as.matrix(out1$samples[,grep(paste("u\\[",g,",1,",k,"\\]", sep=""),colnames(out1$samples[[1]]))]),
                     as.matrix(out1$samples[,grep(paste("u\\[",g,",2,",k,"\\]", sep=""),colnames(out1$samples[[1]]))]))
        
        #distances between estimated and true location
        precTrue[,g,k]<- sqrt((uPost[,1]-u.true[k,1])^2+(uPost[,2]-u.true[k,2])^2)     #Euclidian distance between estimated and true location
        
        #Localization coverage
        covTRUE[g,k]<-CIregionCoverage(uTrue=u.true[k,1:2], u=uPost, n=100, prob=BCIprob)
      }
    }
    
    #keep results
    #localization metrics
    xcov<- ndet[!is.na(err)]                                                                  #number of detections for modeled occasions
    err1<- err[!is.na(err)]                                                                   #distance RMSE for modeled occasions
    covTRUE1 <- covTRUE[!is.na(covTRUE)]                                                      #coverage for modeled occasions
    pingRow<-as.numeric(names(tapply(err1, list(xcov), mean,na.rm=TRUE)))+1                   #range of ping detections
    KnownPingMvmtERROR[pingRow,sim]<-tapply(err1, list(xcov), mean,na.rm=TRUE)                #error of mean localizations given number of detections
    meanPrec<-apply(precTrue[,,],c(2,3),mean, na.rm=T)[!is.na(err)]                           #mean precision of each posterior estimate
    KnownPingMvmtPrecTRUE[pingRow,sim]<-tapply(meanPrec, list(xcov), mean,na.rm=TRUE)         #mean precision given number of detections
    KnownPingMvmtCOVERAGE[pingRow,sim]<-tapply(covTRUE1, list(xcov), mean,na.rm=TRUE)         #u[i,t] credible interval coverage   
    
    #Further separate occasions with zero detections based on number of neighbors with detections
    zeroDet<-apply(ndet,1,function(x) which(x==0)) #occasions with zero detections
    nNeighborDet <- matrix(NA, nind,ncol(ndet))
    for(i in 1:nind){
      nNeighborDet[i,1]<-ifelse(ndet[i,2]>0,1,0) #first occasion can have max 1 neighbor 
      if(Kt[i]>1){
        for(t in 2:(Kt[i]-1)){
          nNeighborDet[i,t]<-length(which((ndet[i,t-1]>0)==T)) + length(which((ndet[i,t+1]>0)==T)) #0, 1, or 2 neighboring detections 
        }
        for(t in Kt[i]){
          nNeighborDet[i,t]<-length(which((ndet[i,t-1]>0)==T)) #last occasions has 0, 1 neighboring detections 
        }
      }
    }
    
    #when detections = 0
    errZero<- err[ndetKnownPing==0&!is.na(ndetKnownPing)]    
    ZeroCov <- nNeighborDet[ndetKnownPing==0&!is.na(ndetKnownPing)]
    ZeroDetERROR[as.numeric(names(tapply(errZero, list(ZeroCov), mean,na.rm=TRUE)))+1,sim] <- tapply(errZero, list(ZeroCov), mean,na.rm=TRUE)
    ZeroCovTRUE <- covTRUE[which(ndetKnownPing==0&!is.na(ndetKnownPing))]
    ZeroDetCOVERAGE[as.numeric(names(tapply(ZeroCovTRUE , list(ZeroCov), mean,na.rm=TRUE)))+1,sim] <- tapply(ZeroCovTRUE , list(ZeroCov), mean,na.rm=TRUE)
    
    #parameters
    KnownPingMvmtParamMean[1:3,sim]<-out1$summary[c("sigma.ar","sigma.scr","p0"),"mean"]                                                         #mean parameter estimates
    KnownPingMvmtParamRelBias[1:3,sim]<-(out1$summary[c("sigma.ar","sigma.scr","p0"),"mean"]- c(sigma.ar, sigma, p0))/c(sigma.ar, sigma, p0)     #relative bias of mean parameter estimates
    KnownPingMvmtParamCov[1:3,sim]<-c(sigma.ar, sigma, p0)>out1$summary[c("sigma.ar","sigma.scr","p0"),"2.5%"] &  c(sigma.ar, sigma, p0)<out1$summary[c("sigma.ar","sigma.scr","p0"),"97.5%"] #credible interval coverage
    
    
    #Save results
    
    #save workspace objects in case it is needed later
    dput(list(
      N=N,K=K,totStudy=totStudy, a=a, b=b, X=X, 
      sigma=sigma, alpha0=alpha0, p0=p0,alpha1=alpha1, sigma.ar=sigma.ar,ssbuffer=ssbuffer,Kbuffer=Kbuffer,
      nc=nc, nt=nt,nb=nb, ni=ni, 
      captured=captured, Kt=Kt, ndet=ndet,
      Slst=Slst, Slst.true = Slst.true, 
      data=data, out=out1$samples, 
      KnownPingMvmtERROR=KnownPingMvmtERROR, KnownPingMvmtPrecTRUE=KnownPingMvmtPrecTRUE,
      KnownPingMvmtCOVERAGE=KnownPingMvmtCOVERAGE,
      ZeroDetERROR=ZeroDetERROR, ZeroDetCOVERAGE=ZeroDetCOVERAGE,
      KnownPingMvmtParamMean=KnownPingMvmtParamMean, KnownPingMvmtParamRelBias=KnownPingMvmtParamRelBias,
      KnownPingMvmtParamCov=KnownPingMvmtParamCov),
      file=paste("sim_KnownPingMvmt_JAGS_",seed,"_",sim,"_Comparison.txt", sep=""))
    
    #save smaller file of summary statistics
    save(KnownPingMvmtERROR=KnownPingMvmtERROR, KnownPingMvmtPrecTRUE=KnownPingMvmtPrecTRUE,
         KnownPingMvmtCOVERAGE=KnownPingMvmtCOVERAGE,
         ZeroDetERROR=ZeroDetERROR, ZeroDetCOVERAGE=ZeroDetCOVERAGE,
         KnownPingMvmtParamMean=KnownPingMvmtParamMean, KnownPingMvmtParamRelBias=KnownPingMvmtParamRelBias,
         KnownPingMvmtParamCov=KnownPingMvmtParamCov,
         file=paste("sim_KnownPingMvmt_JAGS_",seed,"_",sim,"_Comparison.RData", sep=""))
    
  }# if "KnownPingMvmt" == T
  
  
  
  #
  #
  #
  if("DetOnlyNoMvmt"%in%runs){
    #
    #
    #
    
    
    
    ###########################
    ## JAGS MODEL
    cat("
        model {
        p0 ~ dunif(0,1)            #is this estimable when occasions without detections are removed? i.e. individuals detected on all occasions
        alpha0<- log(p0/(1-p0))
        sigma.scr ~ dunif(0, 20)   #sigma shared across occasions... allows estimation when 1-2 detections.
        alpha1<- 1/(2*sigma.scr*sigma.scr)
        #sigma.ar ~ dunif(0,5) ## no movement model
        
        for(i in 1:nind){
        for(k in 1:Kt[i]){
        u[i,1,k] ~ dunif(xlim[1],xlim[2])  #all occasions are independent
        u[i,2,k] ~ dunif(ylim[1],ylim[2])  #all occasions are independent
        for(j in 1:J){
        d[i,j,k] <- pow(pow(u[i,1,k]-X[j,1],2) + pow(u[i,2,k]-X[j,2],2),0.5)
        p[i,j,k] <- p0*exp(-alpha1*d[i,j,k]*d[i,j,k])
        y[i,j,k] ~ dbin(p[i,j,k],1)
        }
        }
        }
        
        }
        ",file = "mod1c.txt")
    
    
    ##JAGS set-up
    #reduce to only detection data
    DetOcc<-list()
    for(i in 1:nind){
      DetOcc[[i]] <- which(ndet[i,]>0) #detection occasions for captured individuals
    }
    
    KtDO<-unlist(lapply(DetOcc,length))  #number of detections
    yarrDO<-array(NA, c(nind,ntraps,max(KtDO)))
    for(i in 1:nind){
      yarrDO[i,,1:KtDO[i]]<-yarr[i,,DetOcc[[i]]]
    }
    
    
    # Stuff to JAGS
    data<-list(y=yarrDO, X=X,J=ntraps,xlim=xlim,ylim=ylim,Kt=KtDO, nind=nind,ylimStart=ylimStart, xlimStart=xlimStart)
    
    #initial values for u from observed data (very basic, but helps initialization and convergence)
    uInitDO<-array(NA, dim=c(nind, 2, max(KtDO)) ) 
    for(i in 1:nind){
      for(k in 1:KtDO[i]){ #assign initial values for occasions with detections
        uInitDO[i,1,k]<-mean(X[yarrDO[i,,k]==1,1])
        uInitDO[i,2,k]<-mean(X[yarrDO[i,,k]==1,2])
      }
      if(Kt[i]<dim(uInitDO)[3]){
        uInitDO[i,1:2,(Kt[i]+1):dim(uInitDO)[3]]<-NA
      }
    }
    
    inits <- function(){list(sigma.scr=sigma, p0=plogis(alpha0), u=uInitDO)}
    parameters <-c("p0","alpha1","sigma.scr","alpha0","u")
    out1c<- jags(data, inits, parameters,"mod1c.txt",  n.chains=nc,n.iter=ni,n.burn=nb, n.adapt=n.adapt, parallel=TRUE)
    
    ## ERROR ANALYSIS
    iters<-length(as.matrix(out1c$samples[,"p0"]))           #number of saved posterior iterations
    err<-covTRUE<-matrix(NA,nrow=nind,ncol=K)                #placeholders
    precTrue<-array(NA, c(iters, nind, K))                   #final dimensions is >maximum number of detections for a specific ping
    
    for(g in 1:nind){
      u.true<- t(Slst[g,,DetOcc[[g]]])                      #True locations for occasions with detections
      postmean<-cbind(out1c$mean$u[g,1,],out1c$mean$u[g,2,])  #posterior mean locations 
      
      for(k in 1:KtDO[g]){
        err[g,DetOcc[[g]][k]]<- sqrt((u.true[k,1] - postmean[k,1])^2 + (u.true[k,2] - postmean[k,2])^2)         #RMSE
        #posterior distribution of u[i,1:2,k]
        uPost<-cbind(as.matrix(out1c$samples[,grep(paste("u\\[",g,",1,",k,"\\]", sep=""),colnames(out1c$samples[[1]]))]),
                     as.matrix(out1c$samples[,grep(paste("u\\[",g,",2,",k,"\\]", sep=""),colnames(out1c$samples[[1]]))]))
        precTrue[,g,DetOcc[[g]][k]]<- sqrt((uPost[,1]-u.true[k,1])^2+(uPost[,2]-u.true[k,2])^2)                #Euclidian distance between estimated and true location
        
        #Localization coverage
        covTRUE[g,DetOcc[[g]][k]]<-CIregionCoverage(uTrue=u.true[k,1:2], u=uPost, n=100, prob=BCIprob)
      }
    }
    
    #keep results
    xcov<- ndet[!is.na(err)]                                                                  #number of detections for modeled occasions
    err1<- err[!is.na(err)]                                                                   #distance RMSE for modeled occasions
    covTRUE1 <- covTRUE[!is.na(covTRUE)]                                                      #u[i,t] credible coverage for modeled occasions
    pingRow<-as.numeric(names(tapply(err1, list(xcov), mean,na.rm=TRUE)))+1                   #range of ping detections for indexing
    DetOnlyNoMvmtERROR[pingRow,sim]<-tapply(err1, list(xcov), mean,na.rm=TRUE)                #error of localizations given number of detections
    meanPrec<-apply(precTrue[,,],c(2,3),mean, na.rm=T)[!is.na(err)]                           #mean precision of each posterior estimate
    DetOnlyNoMvmtPrecTRUE[pingRow,sim]<-tapply(meanPrec, list(xcov), mean,na.rm=TRUE)         #mean precision given number of detections
    DetOnlyNoMvmtCOVERAGE[pingRow,sim]<-tapply(covTRUE1, list(xcov), mean,na.rm=TRUE)         #u[i,t] credible interval coverage      
    
    #parameters
    DetOnlyNoMvmtParamMean[2:3,sim]<-out1c$summary[c("sigma.scr","p0"),"mean"]                                                         #mean parameter estimates
    DetOnlyNoMvmtParamRelBias[2:3,sim]<-(out1c$summary[c("sigma.scr","p0"),"mean"]- c(sigma, p0))/c(sigma, p0)               #relative bias of mean parameter estimates
    DetOnlyNoMvmtParamCov[2:3,sim]<-c(sigma, p0)>out1c$summary[c("sigma.scr","p0"),"2.5%"] &  c(sigma, p0)<out1c$summary[c("sigma.scr","p0"),"97.5%"] #credible interval coverage
    
    
    #save workspace objects and output in case it is needed later
    dput(list(
      N=N,K=K,totStudy=totStudy, a=a, b=b, X=X, 
      sigma=sigma, alpha0=alpha0, p0=p0,alpha1=alpha1, sigma.ar=sigma.ar,ssbuffer=ssbuffer,Kbuffer=Kbuffer,
      nc=nc, nt=nt,nb=nb, ni=ni, 
      captured=captured, Kt=Kt, ndet=ndet,
      Slst=Slst, Slst.true = Slst.true, 
      data=data, out=out1c$samples, 
      DetOnlyNoMvmtERROR=DetOnlyNoMvmtERROR, DetOnlyNoMvmtPrecTRUE=DetOnlyNoMvmtPrecTRUE,
      DetOnlyNoMvmtCOVERAGE=DetOnlyNoMvmtCOVERAGE,
      DetOnlyNoMvmtParamMean=DetOnlyNoMvmtParamMean, DetOnlyNoMvmtParamRelBias=DetOnlyNoMvmtParamRelBias,
      DetOnlyNoMvmtParamCov=DetOnlyNoMvmtParamCov),
      file=paste("sim_DetOnlyNoMvmt_JAGS_",seed,"_",sim,"_Comparison.txt", sep=""))
    
    #save smaller file of summary statistics
    save(DetOnlyNoMvmtERROR=DetOnlyNoMvmtERROR, DetOnlyNoMvmtPrecTRUE=DetOnlyNoMvmtPrecTRUE,
         DetOnlyNoMvmtCOVERAGE=DetOnlyNoMvmtCOVERAGE,
         DetOnlyNoMvmtParamMean=DetOnlyNoMvmtParamMean, DetOnlyNoMvmtParamRelBias=DetOnlyNoMvmtParamRelBias,
         DetOnlyNoMvmtParamCov=DetOnlyNoMvmtParamCov,
         file=paste("sim_DetOnlyNoMvmt_JAGS_",seed,"_",sim,"_Comparison.RData", sep=""))
    
  }# if "DetOnlyNoMvmt" == T
  
  
  
  
  
  
  
  
  #
  #
  #
  if("DetOnlyMvmt"%in%runs){
  #
  #
  #
    
    
    
    ###########################
    ## JAGS MODEL
    cat("
        model {
        p0 ~ dunif(0,1)            #is this estimable when occasions without detections are removed? i.e. individuals detected on all occasions
        alpha0<- log(p0/(1-p0))
        sigma.scr ~ dunif(0, 20)   #sigma shared across occasions... allows estimation when 1-2 detections.
        alpha1<- 1/(2*sigma.scr*sigma.scr)
        sigma.ar ~ dunif(0,5) ## no movement model
        
        for(i in 1:nind){
        u[i,1,1] ~ dunif(xlimStart[1],xlimStart[2])  #all occasions are independent
        u[i,2,1] ~ dunif(ylimStart[1],ylimStart[2])  #all occasions are independent
        dT[i,1]~dunif(aa,bb)               #not really needed, unless augmenting individuals
        for(j in 1:J){
        d[i,j,1] <- pow(pow(u[i,1,1]-X[j,1],2) + pow(u[i,2,1]-X[j,2],2),0.5)
        p[i,j,1] <- p0*exp(-alpha1*d[i,j,1]*d[i,j,1])
        y[i,j,1] ~ dbin(p[i,j,1],1)
        }
        
        for(k in 2:Kt[i]){
        dT[i,k]~dunif(aa,bb)                          #only needed for individuals detected once
        sig2[i,k-1]<- dT[i,k]*sigma.ar*sigma.ar
        tau[i,k-1]<- 1/(sig2[i,k-1])
        u[i,1,k] ~ dnorm(u[i,1,k-1],tau[i,k-1]) 
        u[i,2,k] ~ dnorm(u[i,2,k-1],tau[i,k-1]) 
        for(j in 1:J){
        d[i,j,k] <- pow(pow(u[i,1,k]-X[j,1],2) + pow(u[i,2,k]-X[j,2],2),0.5)
        p[i,j,k] <- p0*exp(-alpha1*d[i,j,k]*d[i,j,k])
        y[i,j,k] ~ dbin(p[i,j,k],1)
        }
        }
        }
        
        }
        ",file = "mod1d.txt")
    
    
    ##JAGS set-up
    #reduce to only detection data
    DetOcc<-list()
    for(i in 1:nind){
      DetOcc[[i]] <- which(ndet[i,]>0) #detection occasions for captured individuals
    }
    
    KtDO<-unlist(lapply(DetOcc,length))  #number of detections
    yarrDO<-array(NA, c(nind,ntraps,max(KtDO)))
    cumTDO<-dTDO<-matrix(NA, nind,max(KtDO))
    for(i in 1:nind){
      yarrDO[i,,1:KtDO[i]]<-yarr[i,,DetOcc[[i]]]
      cumTDO[i,1:KtDO[i]]<-cumT[i,DetOcc[[i]]]
    }
    
    
    dTDO[,1]<-cumTDO[,1]
    for(i in 1:nind){
      dTDO[i,2:max(KtDO)]<-cumTDO[i,2:max(KtDO)]-cumTDO[i,1:(max(KtDO)-1)]
    }
    
    #JAGS model throws errors if KtDO==1. Just model a second occasion as a posterior predictive value  
    KtDOalt<-pmax(KtDO,2)
    #set dT parameters for this possible extra-occasions
    aa<-0
    bb<-max(dTDO, na.rm=T)+5 #something bigger than maximum observation
    
    # Stuff to JAGS
    data<-list(y=yarrDO, X=X,J=ntraps,xlim=xlim,ylim=ylim,Kt=KtDOalt, nind=nind, aa=aa, bb=bb, dT=dTDO, 
              xlimStart=xlimStart, ylimStart=ylimStart)
    
    #initial values for u from observed data (very basic, but helps initialization and convergence)
    uInitDO<-array(NA, dim=c(nind, 2, max(KtDO)) ) 
    for(i in 1:nind){
      for(k in 1:KtDO[i]){ #assign initial values for occasions with detections
        uInitDO[i,1,k]<-mean(X[yarrDO[i,,k]==1,1])
        uInitDO[i,2,k]<-mean(X[yarrDO[i,,k]==1,2])
      }
      if(Kt[i]<dim(uInitDO)[3]){
        uInitDO[i,1:2,(Kt[i]+1):dim(uInitDO)[3]]<-NA
      }
    }
    
    inits <- function(){list(sigma.scr=sigma, p0=plogis(alpha0), u=uInitDO)}
    parameters <-c("p0","alpha1","sigma.scr","alpha0", "sigma.ar","u")
    out1d<- jags(data, inits, parameters,"mod1d.txt",  n.chains=nc,n.iter=ni,n.burn=nb, n.adapt=n.adapt, parallel=TRUE)
    
    
    ## ERROR ANALYSIS
    iters<-length(as.matrix(out1d$samples[,"p0"]))            #number of saved posterior iterations
    err<-covTRUE<-matrix(NA,nrow=nind,ncol=K)                 #placeholders
    precTrue<- array(NA, c(iters, nind, K))                   #final dimensions is >maximum number of detections for a specific ping
    
    for(g in 1:nind){
      u.true<- t(Slst[g,,DetOcc[[g]]])  # True locations for occasions with detections
      postmean<-cbind(out1d$mean$u[g,1,],out1d$mean$u[g,2,])  #posterior mean locations
      
      for(k in 1:KtDO[g]){
        err[g,DetOcc[[g]][k]]<- sqrt((u.true[k,1] - postmean[k,1])^2 + (u.true[k,2] - postmean[k,2])^2)         #Error IS THIS CORRECT?
        #posterior distribution of u[i,1:2,k]
        uPost<-cbind(as.matrix(out1d$samples[,grep(paste("u\\[",g,",1,",k,"\\]", sep=""),colnames(out1d$samples[[1]]))]),
                     as.matrix(out1d$samples[,grep(paste("u\\[",g,",2,",k,"\\]", sep=""),colnames(out1d$samples[[1]]))]))
        precTrue[,g,DetOcc[[g]][k]]<- sqrt((uPost[,1]-u.true[k,1])^2+(uPost[,2]-u.true[k,2])^2)                #Euclidian distance between estimated and true location
        
        #Localization coverage
        covTRUE[g,DetOcc[[g]][k]]<-CIregionCoverage(uTrue=u.true[k,1:2], u=uPost, n=100, prob=BCIprob)
      }
    }
    
    #keep results
    xcov<- ndet[!is.na(err)]                                                                  #number of detections for modeled occasions
    err1<- err[!is.na(err)]                                                                   #distance RMSE for modeled occasions
    covTRUE1 <- covTRUE[!is.na(covTRUE)]                                                      #u[i,t] credible coverage for modeled occasions
    pingRow<-as.numeric(names(tapply(err1, list(xcov), mean,na.rm=TRUE)))+1                   #range of ping detections for indexing
    DetOnlyMvmtERROR[pingRow,sim]<-tapply(err1, list(xcov), mean,na.rm=TRUE)                  #error of localizations given number of detections
    meanPrec<-apply(precTrue[,,],c(2,3),mean, na.rm=T)[!is.na(err)]                           #mean precision of each posterior estimate
    DetOnlyMvmtPrecTRUE[pingRow,sim]<-tapply(meanPrec, list(xcov), mean,na.rm=TRUE)           #mean precision given number of detections
    DetOnlyMvmtCOVERAGE[pingRow,sim]<-tapply(covTRUE1, list(xcov), mean,na.rm=TRUE)           #u[i,t] credible interval coverage             
    
    #parameters
    DetOnlyMvmtParamMean[1:3,sim]<-out1d$summary[c("sigma.ar","sigma.scr","p0"),"mean"]                                                         #mean parameter estimates
    DetOnlyMvmtParamRelBias[1:3,sim]<-(out1d$summary[c("sigma.ar","sigma.scr","p0"),"mean"]- c(sigma.ar, sigma, p0))/c(sigma.ar, sigma, p0)     #relative bias of mean parameter estimates
    DetOnlyMvmtParamCov[1:3,sim]<-c(sigma.ar, sigma, p0)>out1d$summary[c("sigma.ar","sigma.scr","p0"),"2.5%"] &  c(sigma.ar, sigma, p0)<out1d$summary[c("sigma.ar","sigma.scr","p0"),"97.5%"] #credible interval coverage
    
    #save workspace objects and output in case it is needed later
    dput(list(
      N=N,K=K,totStudy=totStudy, a=a, b=b, X=X, 
      sigma=sigma, alpha0=alpha0, p0=p0,alpha1=alpha1, sigma.ar=sigma.ar,ssbuffer=ssbuffer,Kbuffer=Kbuffer,
      nc=nc, nt=nt,nb=nb, ni=ni, 
      captured=captured, Kt=Kt, ndet=ndet,
      Slst=Slst, Slst.true = Slst.true, 
      data=data, out=out1d$samples, 
      DetOnlyMvmtERROR=DetOnlyMvmtERROR, DetOnlyMvmtPrecTRUE=DetOnlyMvmtPrecTRUE,
      DetOnlyMvmtCOVERAGE=DetOnlyMvmtCOVERAGE,
      ZeroDetERROR=ZeroDetERROR, ZeroDetCOVERAGE=ZeroDetCOVERAGE,
      DetOnlyMvmtParamMean=DetOnlyMvmtParamMean, DetOnlyMvmtParamRelBias=DetOnlyMvmtParamRelBias,
      DetOnlyMvmtParamCov=DetOnlyMvmtParamCov),
      file=paste("sim_DetOnlyMvmt_JAGS_",seed,"_",sim,"_Comparison.txt", sep=""))
    
    #save smaller file of summary statistics
    save(DetOnlyMvmtERROR=DetOnlyMvmtERROR, DetOnlyMvmtPrecTRUE=DetOnlyMvmtPrecTRUE,
         DetOnlyMvmtCOVERAGE=DetOnlyMvmtCOVERAGE,
         ZeroDetERROR=ZeroDetERROR, ZeroDetCOVERAGE=ZeroDetCOVERAGE,
         DetOnlyMvmtParamMean=DetOnlyMvmtParamMean, DetOnlyMvmtParamRelBias=DetOnlyMvmtParamRelBias,
         DetOnlyMvmtParamCov=DetOnlyMvmtParamCov,
         file=paste("sim_DetOnlyMvmt_JAGS_",seed,"_",sim,"_Comparison.RData", sep=""))
    
    
  }# if "DetOnlyMvmt" == T
  
  


  
  
  
  
  
  
  
  #
  #
  #
  if("UnknownPingMvmt"%in%runs){
  #
  #
  #
    
  ## Save full file (SaveEverything==TRUE) or just summary statistics (SaveEverything==FALSE)
  SaveEverything <- ifelse(sim<6, TRUE, FALSE) #save everything from first 5 simulations to make some figures
  
  ## MCMC settings
  n.chains <- nc 
  n.burn <- nb
  n.iter <- ni  # number of MCMC iterations
  n.thin <- nt
  
  ## Evaluate sigma.ar using observed detection times (TRUE) or all latent detection times(FALSE)
  sigma.arUsingObsDetTimes <- TRUE
  
  ## Update all gap trajectories (TRUE) or only the gap trajectory associated with n.ping (FALSE)
  updateAllGapTraj <- TRUE
  
  ## user-defined functions ##
  #1. cumulative sum with NA
  cumsum.na <- function(x) {
    x[which(is.na(x))] <- 0; return(cumsum(x))
  }
  
  #2. Function for sampling a bunch of sticks that sum to dT
  sample.it<- function(dTobs, n=1, a = 1, b= 2){
    dt <- rep(NA,n)
    remainingSum <- dTobs
    for (i in 1:(n-1)){
      aa <- max( a, remainingSum-(n-i)*b )
      bb <- min( b, remainingSum-(n-i)*a )
      A <- ceiling(1e+10*aa)
      B <- floor(1e+10*bb)
      dt[i] <- ifelse( A==B, A, sample(A:B,1)) / 1e+10
      remainingSum <- remainingSum - dt[i]
    }
    # does a randomization bit here at the end.
    dt[n] <- remainingSum
    dt <- sample(dt,n)
    dt<-round(dt,5)
    return(dt)
  }#sample.it
  
  #3. trap distance
  e2dist<-function (x, y) {
    i <- sort(rep(1:nrow(y), nrow(x)))
    dvec <- sqrt((x[, 1] - y[i, 1])^2 + (x[, 2] - y[i, 2])^2)
    matrix(dvec, nrow = nrow(x), ncol = nrow(y), byrow = F)
  }
  
  
  #4. function evaluating if true location is within credible bound of estimated location. Adapted from: HPDregionplot{emdbook}
  CIregionCoverage<-function (uTrue, u, h, n = n, prob = BCIprob){
    post1<-kde2d(u[,1], u[,2], n = n) #Two-dimensional kernel density estimation
    dx <- diff(post1$x[1:2])
    dy <- diff(post1$y[1:2])
    sz <- sort(post1$z)
    c1 <- cumsum(sz) * dx * dy
    levels <- sapply(prob, function(x) {approx(c1, sz, xout = 1 - x)$y})
    pLine<-contourLines(post1$x, post1$y, post1$z, level = levels) #Calculate Contour Lines
    nn<-1
    if(length(pLine)>1) nn<-which.max(c(length(pLine[[1]]$x),length(pLine[[2]]$x)))  #occasionally small, non-connected density countours crop up. Just don't use them.
    spPoly <- Polygon(cbind(pLine[[nn]]$x, pLine[[nn]]$y), hole=TRUE)
    point.in.polygon(uTrue[1], uTrue[2],spPoly@coords[,1], spPoly@coords[,2], mode.checked=FALSE) #is true location inside contour bounds?
  }
  

  #
  #
  #
  ### stuff to save
  #
  #
  #
  
  
  out<-array(NA, c((n.iter-n.burn)/n.thin, 3, n.chains)) #p0, sigma, sigma.ar
  dimnames(out)[[2]]<-c("alpha0", "sigma", "sigma.ar")
  save.traj <- 1:nind  ###---### save posterior u's for these individuals
  saveUarray<-array(NA, c(length(save.traj),(n.iter-n.burn)/n.thin,2,K, n.chains))
  tot.pingsEstimatedArray <- array(NA, c((n.iter-n.burn)/n.thin, nind, n.chains))
  
  
  
  
  
  #
  #
  #
  ### Initalize and run each chain
  #
  #
  #
  start.time<-Sys.time()
  for(chain in 1:n.chains){
    
    set.seed(chain) #so inits are different for each chain
    
    
    # starting values for ux and uy
    for(i in 1:nind){
      first[i]<-  (1:K)[det[i,]>0][1]
      last[i]<-    rev(  (1:K)[det[i,]>0] )[1]
      for(k in 1:K){
        y.ik<- y[i,,k]
        trps<- !is.na(y.ik) & y.ik==1
        if(det[i,k]==0){     # use average capture location ever with random noise
          ux[i,k]<- rnorm(1, mean(X[rowSums(y[i,,],na.rm=TRUE)>=1,1],na.rm=TRUE), sd=.1)
          uy[i,k]<- rnorm(1, mean(X[rowSums(y[i,,],na.rm=TRUE)>=1,2],na.rm=TRUE), sd=.1)
        }
        if(det[i,k]>0){      # use avg trap location at k
          ux[i,k]<- mean(X[trps,1])
          uy[i,k]<- mean(X[trps,2])
        }
      }
    }
    
    
    # Compute gaps and length of gaps. Here gaps[i,t] == 1 if (i,t) is a member of a gap
    #           and gaps.n[i,t] = length of the gap if t = BEGINNING OF A GAP
    #  NOTE: "gap" here is actually "ping location"
    for(i in 1:nind){
      for(t in first[i]:(last[i]-1)){
        for(tt in (t+1):last[i]){
          g<- 0
          if(det[i,tt]>0){
            gaps[i,t]<- g
            break
          }else{
            g<- g+ as.numeric(det[i,tt]==0)
            gaps[i,t]<- g
            break
          }
        }
      }
      gaps[i,]<- c(0, gaps[i,])[1:ncol(gaps)]
    }
    gap.last <- matrix(0,nrow=nrow(gaps),ncol=ncol(gaps))
    gap.preceeding<-   matrix(0,nrow=nrow(gaps),ncol=ncol(gaps))
    
    for(i in 1:nrow(gaps)){
      for(t in first[i]:last[i]){
        if(det[i,t]>0) next
        if(gaps[i,t]==1 & gaps[i,t-1]==0){
          gap.start<- t
        }
        if(gaps[i,t]==1 & gaps[i,t+1]==0){
          gap.end<- t
          gap.last[i,t]<- t
          gaps.n[i,gap.start]<- length(gap.start:gap.end)
          dT[i,gap.start]<- cumTdat[i,gap.end+1] - cumTdat[i,gap.start-1]
        }
      }
    }
    
    #
    # more stuff we need. Number the gaps from 1:howmany. gap.i = which guy does that gap belong to. gap.t = which occasion
    #   does it start on,  gap.last = which occasion is the last element of that gap
    # NOTES: "gaps.n" is number of potential PING locations not intervals. Should be gaps.n+1 stick segments then
    
    gap.id<- gap.i<- gap.t<- gaps.n
    gap.id[gap.id>1]<-1
    gap.i<- row(gap.i)*gap.id
    gap.t<- col(gap.t)*gap.id
    gap.id<- gap.id*cumsum(gap.id)
    ngaps<- max(gap.id)
    
    # some sweet old-school coding right here
    # gap.preceeding = 1 if the t-1 observation is part of a gap
    for(i in 1:nrow(gaps)){
      for(t in 2:ncol(det)){
        if(gaps[i,t]==0 & gaps[i,t-1] == 1){   # this means there is a gap preceeding this occasion
          #gap.preceeding[i,t]<- 1  # hold place with a 1
          for(tt in (t-1):1){      # need to find which gap it is
            if(gap.id[i,tt]!=0) {
              gap.preceeding[i,t]<- gap.id[i,tt]
              break
            }
          }
        }
      }
    }
    
    gap.i<- gap.i[gap.i!=0]
    gap.t<- gap.t[gap.t!=0]
    
    
    # We start the latent variable n, unknown number of pings, at the length of the gap. Probably should start at midpoint of max and min
    n.mat<- gaps.n
    gaps.n.v<- gaps.n[gaps.n>0]  # vectorize gaps.n
    gap.last<- gap.t + gaps.n.v -1
    
    
    dt.lst<- min.lst<- max.lst<- gap.lst<- n.lst<- list()
    for(g in 1:ngaps){
      min.n<- floor((dT[gap.id==g])/data$b)  #min possible number of pings
      max.n<- ceiling((dT[gap.id==g]-data$a)/data$a)-1  #max possible number of pings
      min.lst[[g]]<- min.n
      max.lst[[g]]<- max.n
      gap.lst[[g]]<- array(NA, dim=c(length(min.n:max.n), 2, max.n ) )
      dt.lst[[g]]<- matrix(NA, nr=length(min.n:max.n),  nc=(max.n+1) )   ###---### need an intial dt for all possible number of pings
      m<- array(NA, c(length(min.n:max.n), 2, max.n))
      for(x in 1:length(min.n:max.n) ){
        # create a sequence from previous to subsequent point
        m[x, 1, 1:(min.n:max.n)[x]]<- rnorm((min.n:max.n)[x],seq(ux[gap.i[g], gap.t[g]-1], ux[gap.i[g], gap.last[g]+1],   , (min.n:max.n)[x] ),.2)    ###---### Random noise around interpolation
        m[x, 2, 1:(min.n:max.n)[x]]<- rnorm((min.n:max.n)[x],seq(uy[gap.i[g], gap.t[g]-1], uy[gap.i[g], gap.last[g]+1],   , (min.n:max.n)[x] ),.2)
        
        dt.lst[[g]][x,1:((min.n:max.n)[x]+1)]<-   sample.it(dT[gap.id==g], (min.n:max.n)[x] +1)
      }
      gap.lst[[g]]<- m
      n.lst[[g]]<- gaps.n.v[g]
    }#ngaps
    
    # Now we need to fill-in starts for gap.lst
    #
    #
    #
    #  Initialize dt.mat which is nind x T matrix of interval lengths between each ping using the initial value
    #   of n.pings == gaps.n  NEED TO CHANAGE NAME OF gaps.n probably
    #
    #
    
    
    # the matrix dT is the total width of the gap that has to be filled
    dt.mat<- matrix(0,nrow=nrow(ux), ncol=ncol(ux))
    for(i in 1:nrow(dt.mat)){
      for(k in first[i]:ncol(dt.mat)){
        g<- gap.id[i,k]
        if(gaps.n[i,k]==1){
          dt.cand<- runif(1, max(data$a, dT[gap.i[g],gap.t[g]]-data$b), min(data$b  ,     dT[gap.i[g],gap.t[g]]-data$a ))
          dt.cand<- c(dt.cand,   dT[gap.i[g], gap.t[g]] - dt.cand )
          if(any(dt.cand<data$a)){
            cat("spot 1",fill=TRUE)
          }
          dt.mat[i, gap.t[g]:(gap.last[g]+1)]<- dt.cand
        }
        if(gaps.n[i,k]>1){
          dt.cand<- sample.it(dT[gap.i[g], gap.t[g]], gaps.n[i,k]+1)   # n.cand + 1 stick pieces
          dt.mat[i, gap.t[g]:(gap.last[g]+1)]<- dt.cand
          if(any(dt.cand<data$a)){
            cat("gaps.n > 1", fill=TRUE)
          }
        }
      } #k
      
      if(first[i] > 1 ){
        bleen<- sample.it(cumTdat[i, first[i]], first[i])
        bleen[which(bleen[2:first[i]]<data$a)+1]<-data$a
        bleen[1]<-cumTdat[i, first[i]]-sum(bleen[2:first[i]])
        dt.mat[i, 1:first[i]]<- bleen
      }  # first
      
      if(last[i] < ncol(dt.mat)){
        for(k in (last[i]+1):ncol(dt.mat)){
          dt.mat[i,k] <- runif(1, data$a, data$b)
        }
      } # last

    ### initialize last.ping
    last.ping[i] <- max(which(cumsum(dt.mat[i,])<totStudy))

    } #i
    
    for(i in 1:nrow(dt.mat)){
      for(k in 1:ncol(dt.mat)){
        if(gaps.n[i,k]==0 & dt.mat[i,k]==0 ){
          if(k==1) dt.mat[i,k] <- cumTdat[i,k]
          if(k>1)  dt.mat[i,k]<- cumTdat[i,k] - sum(dt.mat[i,1:(k-1)])  # goddamn picking this so that cumTdat is honored... ugh!
        }}}
    
   
    
    #MCMC stuff
    ##Prior distributions
    #alpha0~dnorm(mu_alpha0,sd=sig_alpha0)
    mu_alpha0 <-  0
    sig_alpha0 <- 10
    
    #sigma ~dunif (a_sigma,b_sigma)
    a_sigma <- 0
    b_sigma <- 10
    
    #sigma.ar ~dunif (a_sigma.ar,b_sigma.ar)
    a_sigma.ar<- 0
    b_sigma.ar<- 10
    
    #MH tuning parameters
    delta.alpha0 <- .08
    delta.sigma<- .02
    delta.sigma.ar<- .02
    delta.xy<- 0.1
    #END MCMC stuff
    
    
    # Step 1: for all y[i,,] draw a value of u whereever y[i,,k] has at least 1 detection
    # This uses MH to update x and y coordinates independently
    # It would be more efficient to just do a joint update of the 2-d coordinate possibly
    
    accept.xy<- matrix(0,nrow=nind,ncol=K)
    accept.xy[det==0]<- NA
    
    
    #
    #
    #  Main MCMC block 1. Update the latent ping locations u[i,t] for values of t with AT LEAST 1 detection
    #
    #
    
    for(iter in 1:n.iter){
      
      
      #####
      #####
      ##### Step 1: Update the latent ping locations u[i,t] for values of t with AT LEAST 1 detection
      #####
      #####
      
      
      for(i in 1:nind){
        for(k in 1:K){
          # If no detections, we're not updating u here
          if(det[i,k]==0) next
          ###
          ### NOTE NOTE NOTE
          ###
          ### For u's which have a NA prior to them, the previous value is changing over MCMC history....
          ### n.gap is updated below and n.gap determins what the previous value is
          ###
          
          d2.curr<-     (ux[i,k] - X[,1])^2 + (uy[i,k] - X[,2])^2
          p.curr<-   plogis(alpha0)*exp(-alpha1*d2.curr)
          ux.cand<- rtnorm(1, ux[i,k], delta.xy, xlim[1], xlim[2])
          uy.cand<- rtnorm(1, uy[i,k], delta.xy, ylim[1], ylim[2])
          d2.cand<-  (ux.cand - X[,1])^2 + (uy.cand - X[,2])^2
          p.cand<-   plogis(alpha0)*exp(-alpha1*d2.cand)
          ll.curr<- sum(dbinom(y[i,,k], 1, p.curr, log=TRUE))
          ll.cand<- sum(dbinom(y[i,,k], 1, p.cand, log=TRUE))
          
          if(gap.preceeding[i,k]!=0){   # 0 here indicates "no gap preceeding", o/w it is gap ID
            # need to look at dt.list and pull out the right thing
            g<-gap.preceeding[i,k]
            n.pings<-    n.lst[[g]]
            # grab the trajectory of the preceeding gap:
            which.traj<- (min.lst[[g]]:max.lst[[g]])==n.pings                                   ######  n.mat[gap.id==g]
            traj<- gap.lst[[gap.preceeding[i,k]]][which.traj,,1:n.pings]  # This is all possible preceeding trajectories
            if(!is.matrix(traj)){   # coerce trajectory of length n=1 into a matrix
              traj<- matrix(traj, nrow=2, byrow=TRUE)
            }
            traj.last<- traj[, n.pings]   # last location of the gap trajectory
            dt.traj<- dt.lst[[g]][which.traj, 1:(n.pings+1) ]   # current set of stick lengths
            
            # next bit here computes the movement component of the likelihood. Note that for part 2 , the dt.mat[i,k+1]
            # will change as dt.mat is updatd.
            #
            
            
            if(k>1 & k<K){    # if k>1 then update includes previous and subsequent values, if k =1 just subsequent
              lik.move.curr<- dtnorm( ux[i,k], traj.last[1],   sqrt(dt.traj[n.pings+1])*sigma.ar, xlim[1], xlim[2], log=TRUE) +
                dtnorm( ux[i,k+1], ux[i,k],      sqrt(dt.mat[i,k+1])*sigma.ar, xlim[1], xlim[2], log=TRUE)      +
                dtnorm( uy[i,k], traj.last[2],   sqrt(dt.traj[n.pings+1])*sigma.ar, ylim[1], ylim[2], log=TRUE) +
                dtnorm( uy[i,k+1], uy[i,k],      sqrt(dt.mat[i,k+1])*sigma.ar, ylim[1], ylim[2], log=TRUE)
              
              lik.move.cand<- dtnorm( ux.cand, traj.last[1],   sqrt(dt.traj[n.pings+1])*sigma.ar, xlim[1], xlim[2], log=TRUE) +
                dtnorm( ux[i,k+1], ux.cand,      sqrt(dt.mat[i,k+1])*sigma.ar, xlim[1], xlim[2], log=TRUE)      +
                dtnorm( uy.cand, traj.last[2],   sqrt(dt.traj[n.pings+1])*sigma.ar, ylim[1], ylim[2], log=TRUE) +
                dtnorm( uy[i,k+1], uy.cand,      sqrt(dt.mat[i,k+1])*sigma.ar, ylim[1], ylim[2], log=TRUE)
            } # if k > 1
            if(k==1){    # if k=1 then update includes  subsequent values only
              lik.move.curr<- dtnorm( ux[i,k+1], ux[i,k],      sqrt(dt.mat[i,k+1])*sigma.ar, xlim[1], xlim[2], log=TRUE)    +
                dtnorm( uy[i,k+1], uy[i,k],      sqrt(dt.mat[i,k+1])*sigma.ar, ylim[1], ylim[2], log=TRUE)
              lik.move.cand<- dtnorm( ux[i,k+1], ux.cand,      sqrt(dt.mat[i,k+1])*sigma.ar, xlim[1], xlim[2], log=TRUE)    +
                dtnorm( uy[i,k+1], uy.cand,      sqrt(dt.mat[i,k+1])*sigma.ar, ylim[1], ylim[2], log=TRUE)
            } # if k = 1
            if(k==K){    # if k=K then update includes previous values only
              lik.move.curr<- dtnorm( ux[i,k], traj.last[1],   sqrt(dt.traj[n.pings+1])*sigma.ar, xlim[1], xlim[2], log=TRUE) +
                dtnorm( uy[i,k], traj.last[2],   sqrt(dt.traj[n.pings+1])*sigma.ar, ylim[1], ylim[2], log=TRUE)
              lik.move.cand<- dtnorm( ux.cand, traj.last[1],   sqrt(dt.traj[n.pings+1])*sigma.ar, xlim[1], xlim[2], log=TRUE) +
                dtnorm( uy.cand, traj.last[2],   sqrt(dt.traj[n.pings+1])*sigma.ar, ylim[1], ylim[2], log=TRUE)
            } # if k = K
          }
          
          if(gap.preceeding[i,k]==0){
            ### 3 cases: if k = 1 there is no previous value... and if k = last.ping there is no subsequent value
            ### this prevents latent trajectory after last ping from affecting estimation
            ### note: last.ping[i] is a latent variable updated as part of the MCMC

            #if(k>1 & k<K){
            if(k>1 & k < last.ping[i]){
              lik.move.curr<-   dtnorm( ux[i,k],  ux[i, k-1], sqrt(dt.mat[i,k])*sigma.ar, xlim[1], xlim[2], log=TRUE) +
                dtnorm( ux[i,k+1], ux[i, k],  sqrt(dt.mat[i,k+1])*sigma.ar, xlim[1], xlim[2],  log=TRUE )   +
                dtnorm( uy[i,k],  uy[i, k-1], sqrt(dt.mat[i,k])*sigma.ar, ylim[1], ylim[2], log=TRUE) +
                dtnorm( uy[i,k+1], uy[i, k],  sqrt(dt.mat[i,k+1])*sigma.ar, ylim[1], ylim[2],  log=TRUE )
              
              lik.move.cand<-   dtnorm( ux.cand,  ux[i, k-1], sqrt(dt.mat[i,k])*sigma.ar, xlim[1], xlim[2], log=TRUE) +
                dtnorm( ux[i,k+1], ux.cand,  sqrt(dt.mat[i,k+1])*sigma.ar, xlim[1], xlim[2],  log=TRUE )  +
                dtnorm( uy.cand,  uy[i, k-1], sqrt(dt.mat[i,k])*sigma.ar, ylim[1], ylim[2], log=TRUE) +
                dtnorm( uy[i,k+1], uy.cand,  sqrt(dt.mat[i,k+1])*sigma.ar, ylim[1], ylim[2],  log=TRUE )
            }
            if(k==1){
              lik.move.curr<-   dtnorm( ux[i,k+1], ux[i, k],  sqrt(dt.mat[i,k+1])*sigma.ar, xlim[1], xlim[2],  log=TRUE )   +
                dtnorm( uy[i,k+1], uy[i, k],  sqrt(dt.mat[i,k+1])*sigma.ar, ylim[1], ylim[2],  log=TRUE )
              lik.move.cand<-   dtnorm( ux[i,k+1], ux.cand,  sqrt(dt.mat[i,k+1])*sigma.ar, xlim[1], xlim[2],  log=TRUE )  +
                dtnorm( uy[i,k+1], uy.cand,  sqrt(dt.mat[i,k+1])*sigma.ar, ylim[1], ylim[2],  log=TRUE )
            }
            if(k==last.ping[i]){
              lik.move.curr<-   dtnorm( ux[i,k],  ux[i, k-1], sqrt(dt.mat[i,k])*sigma.ar, xlim[1], xlim[2], log=TRUE) +
                dtnorm( uy[i,k],  uy[i, k-1], sqrt(dt.mat[i,k])*sigma.ar, ylim[1], ylim[2], log=TRUE)
              
              lik.move.cand<-   dtnorm( ux.cand,  ux[i, k-1], sqrt(dt.mat[i,k])*sigma.ar, xlim[1], xlim[2], log=TRUE) +
                dtnorm( uy.cand,  uy[i, k-1], sqrt(dt.mat[i,k])*sigma.ar, ylim[1], ylim[2], log=TRUE)
            }
            
            
            
          }  # end if gap.preceeding != 0
          
          if(runif(1) < exp(ll.cand + lik.move.cand - ll.curr - lik.move.curr) ){
            ux[i,k]<- ux.cand
            uy[i,k]<- uy.cand
            d2.curr<- d2.cand
            p.curr<- p.cand
            accept.xy[i,k]<- accept.xy[i,k]+1
          }
          
          
          
        } # close k
      } # close i
      ar<-  sum(accept.xy,na.rm=TRUE)/(2*sum(!is.na(accept.xy)))
      
      
      #####
      ##### Step 2: update gaps
      #####   Step 2a: propose, accept/reject n.cand (latent number of pings within the gap)
      #####   Setp 2b: propose, accept/reject ux and uy (latent location of ping source) given n.pings (from step 2a)
      #####   Setp 2c: propose, accept/reject dt.cand (latent time of ping) given location and n.pings (from step 2a and 2b)
      #####
      #####
      ##### (from Andy) NOTE: I've labeled things "n.gaps" for example. This is really n.pings so this is really confusing. I need to relabel things.
      #####
      #####
      
      
      accept.gap<- rep(0, ngaps)
      for(g in 1:ngaps){
        if(gaps.n.v[g]>0){    #  DO A GAP FILL HERE
          # note: sum Unif(a,b)  \approx Normal(n*(a+b)/2  , n*n*(b-a)^2 / 12)
          # NOTE: I'm omitting the geometric bit for now to get this running....
          min.n<- floor((dT[gap.i[g],gap.t[g]])/data$b)  #min possible number of pings
          max.n<- ceiling((dT[gap.i[g], gap.t[g]]-data$a)/data$a)-1  #max possible number of pings
          n.curr <- n.mat[ gap.i[g], gap.t[g] ]
          dt.curr <- dt.lst[[g]][which((min.n:max.n)==n.curr),1:(n.curr+1)]
          
          #####
          #####   Step 2a: propose, accept/reject n.cand (latent number of pings within the gap)
          #####
          
          # pick a candidate n
          # n.cand<- n.mat[ gap.i[g], gap.t[g] ] + sample(c(-1,1), 1)  # add or subtract 1 randomly NOT SYMMETRIC PROPOSAL
          n.cand<- sample(min.n:max.n,1)    # This is symmetric
          dt.cand<- dt.lst[[g]][which((min.n:max.n)==n.cand),1:(n.cand+1)]
          
          #normal approximation likelihoods
          ll.n.curr <- dnorm(dT[gap.i[g], gap.t[g] ],  (n.mat[gap.id==g]+1)*(data$a + data$b)/2,   sqrt((n.mat[gap.id==g]+1)*(data$b-data$a)^2/12)  , log=T)
          ll.n.cand <- dnorm(dT[gap.i[g], gap.t[g] ],  (n.cand+1)*(data$a + data$b)/2,   sqrt((n.cand+1)*(data$b-data$a)^2/12)  , log=T)
          
        } # close loop gaps.n.v > 0
        # reach into gap list and change dimension of the trajectory
        traj<-      gap.lst[[g]][ (min.n:max.n)==n.mat[gap.id==g] ,, 1:n.mat[gap.id==g] ]  # these 2 lines take the full trajectory, need to discard trailing bits
        traj.cand<- gap.lst[[g]][ (min.n:max.n)==n.cand,, 1:n.cand]
        if(n.cand==1) traj.cand<- matrix(traj.cand,nrow=2,byrow=TRUE)
        if(n.mat[gap.i[g], gap.t[g]]==1) traj<- matrix(traj, nrow=2, byrow=TRUE)
        
        pcurr<- plogis(alpha0)*exp( -alpha1*e2dist(t(traj), X)^2)
        pcand<- plogis(alpha0)*exp( -alpha1*e2dist(t(traj.cand), X)^2)
        
        # The likelihood bits due to having not detected the individual at any of these points
        llcurr2<-  sum( colSums ( log(1-pcurr) ) )  # sum over ping locations and traps
        llcand2<-  sum( colSums ( log(1-pcand) ) )  # sum over ping locations and traps
        
        # The likelihood of current and proposed trajectory given sigma.ar
        
        prev<- c(  ux[gap.i[g], gap.t[g]-1],   uy[gap.i[g], gap.t[g]-1] )
        subseq<- c(  ux[gap.i[g], gap.last[g]+1],   uy[gap.i[g], gap.last[g]+1] )
        
        # trajectory with previous and subsequent states tacked on, and the non-relevant pieces discarded
        u.curr<-  cbind(prev, traj , subseq)
        u.cand<-  cbind(prev, traj.cand , subseq)
        
        # The likelihood bits due to movement model for current and candidate trajectory
        ll.u.curr<- sum( dtnorm(  u.curr[1, 2:ncol(u.curr)], u.curr[1, 1:(ncol(u.curr)-1)], sqrt(dt.curr)*sigma.ar, xlim[1], xlim[2], log=TRUE ) ) +
          sum( dtnorm(  u.curr[2, 2:ncol(u.curr)], u.curr[2, 1:(ncol(u.curr)-1)], sqrt(dt.curr)*sigma.ar, ylim[1], ylim[2], log=TRUE )  )
        ll.u.cand<- sum( dtnorm(  u.cand[1, 2:ncol(u.cand)], u.cand[1, 1:(ncol(u.cand)-1)], sqrt(dt.cand)*sigma.ar, xlim[1], xlim[2], log=TRUE ) ) +	
          sum( dtnorm(  u.cand[2, 2:ncol(u.cand)], u.cand[2, 1:(ncol(u.cand)-1)], sqrt(dt.cand)*sigma.ar, ylim[1], ylim[2], log=TRUE )   )
        
        # The likelihood of current and proposed dt given a and b (not neccessary here, but could be if ping rate is not uniform)
        ll.dt.curr <- sum(dunif(dt.curr, a, b, log = TRUE))
        ll.dt.cand <- sum(dunif(dt.cand, a, b, log = TRUE))
        
        
        #MH Rule accept/reject n.cand
        if(runif(1)< exp( (llcand2 + ll.n.cand + ll.u.cand + ll.dt.cand) - (llcurr2 + ll.n.curr + ll.u.curr + ll.dt.curr) ) ) { 
          n.mat[gap.i[g], gap.t[g]]<- n.cand
          n.lst[g]<- n.cand
          
          ##if n.cand is accepted, then assign the assocated ux,uy, and dt.mat
          if(n.cand==0){
            dt.mat[gap.i[g], (gap.t[g]+max.n)]<-NA                  # all NA if n.cand=0
            ping.mask[gap.i[g], gap.t[g]:(gap.t[g]+(max.n-1))]<-0   # all zeros if n.cand=0
            ux[gap.i[g], (gap.t[g]+max.n)]<- NA #no ping
            uy[gap.i[g], (gap.t[g]+max.n) ]<- NA #no ping
          }
          if(n.cand>0){
            dt.mat[gap.i[g], c((gap.t[g]:(gap.t[g]+n.cand-1)),(gap.t[g]+max.n))]<-dt.lst[[g]][which((min.n:max.n)==n.cand),1:(n.cand+1)]
            ping.mask[gap.i[g], gap.t[g]:(gap.t[g]+(n.lst[[g]]-1))]<-1               # one if true ping.
            ux[gap.i[g], gap.t[g]:(gap.t[g] + n.cand-1) ]<- traj.cand[1,]
            uy[gap.i[g], gap.t[g]:(gap.t[g] + n.cand-1) ]<- traj.cand[2,]
            if(n.cand<max.n){
              dt.mat[gap.i[g], (gap.t[g]+n.cand):(gap.t[g]+(max.n-1))]<-NA  # zero if not ping
              ping.mask[gap.i[g], (gap.t[g]+n.lst[[g]]):(gap.t[g]+(max.n-1))]<-0      # zero if not ping
              ux[gap.i[g], (gap.t[g] + n.cand):(gap.t[g] + max.n-1) ]<- NA #no ping
              uy[gap.i[g], (gap.t[g] + n.cand):(gap.t[g] + max.n-1) ]<- NA #no ping
            }
          }
          ###---### end update
          
          accept.gap[g] <- accept.gap[g] + 1
        }# end MH update for n.cand
        
        
        #####
        #####   Setp 2b: propose, accept/reject u.cand (latent location of ping source) given n.pings (from step 2a)
        #####   this updates the whole gap trajectory in one block....
        ####    can be improved using fancy algorithm for conditioning on first and last location
        
        if(gaps.n.v[g]==1){
          # exactly one missing ping location to update
          traj<-      gap.lst[[g]][1,,]   # if n = 1 then there is only 1 length trajectory
          traj<- matrix(traj, nrow=2, byrow=TRUE)
          traj.cand <- matrix(traj, nrow=2, byrow=TRUE) #placeholder
          traj.cand[1,1]<- rtnorm(1, traj[1], delta.xy, xlim[1], xlim[2])
          traj.cand[2,1]<- rtnorm(1, traj[2], delta.xy, ylim[1], ylim[2])
          
          dt.curr <- dt.lst[[g]][which((min.n:max.n)==n.lst[[g]]),1:(n.lst[[g]]+1)]
          
          pcurr<- plogis(alpha0)*exp( -alpha1*e2dist(t(traj), X)^2)
          pcand<- plogis(alpha0)*exp( -alpha1*e2dist(t(traj.cand), X)^2)
          
          prev<- c(  ux[gap.i[g], gap.t[g]-1],   uy[gap.i[g], gap.t[g]-1] )
          subseq<- c(  ux[gap.i[g], gap.last[g]+1],   uy[gap.i[g], gap.last[g]+1] )
          
          # trajectory with previous and subsequent states tacked on, and the non-relevant pieces discarded
          traj.curr<-  cbind(prev, traj , subseq)
          traj.cand<-  cbind(prev, traj.cand , subseq)
          
          # The likelihood bits due to movement model for current and proposed trajectory.
          llcurr<- sum( dtnorm(  traj.curr[1, 2:3], traj.curr[1, 1:2], sqrt(dt.curr[1:2])*sigma.ar, xlim[1], xlim[2], log=TRUE ) ) +
            sum( dtnorm(  traj.curr[2, 2:3], traj.curr[2, 1:2], sqrt(dt.curr[1:2])*sigma.ar, ylim[1], ylim[2], log=TRUE ) )
          
          llcand<- sum( dtnorm(  traj.cand[1, 2:3], traj.cand[1, 1:2], sqrt(dt.curr[1:2])*sigma.ar, xlim[1], xlim[2], log=TRUE ) ) +
            sum( dtnorm(  traj.cand[2, 2:3], traj.cand[2, 1:2], sqrt(dt.curr[1:2])*sigma.ar, ylim[1], ylim[2], log=TRUE ) )
          
          # The likelihood bits due to having not detected the individual at any of these points
          llcurr2<-  sum( colSums ( log(1-pcurr) ) )  # sum over ping locations and traps
          llcand2<-  sum( colSums ( log(1-pcand) ) )  # sum over ping locations and traps
          
          #MH Rule accept/reject traj.cand
          if(runif(1)< exp( sum(llcand) + llcand2 - sum(llcurr) - llcurr2) ) {     # MH Rule
            # ok save the u values. Note "traj.cand" now has 1 value tacked to front and back
            ux[gap.i[g], gap.t[g] ]<- traj.cand[1,2]
            uy[gap.i[g], gap.t[g] ]<- traj.cand[2,2]
            # need to update gap.lst
            xx<- gap.lst[[g]]
            xx[1,,]<- traj.cand[,2]  # take the middle point out of this trajectory
            gap.lst[[g]]<- xx
          }
        }   # end gaps.n.v[g]==1
        
        
        if(gaps.n.v[g]>1){   # HERE DO A BLOCK UPDATE OF THE TRAJECTORY. POSSIBLY NOT A GREAT IDEA.  MAYBE BETTER IN SUB-BLOCKS
          min.n<- floor((dT[gap.i[g],gap.t[g]])/data$b)  #min possible number of pings
          max.n<- ceiling((dT[gap.i[g], gap.t[g]]-data$a)/data$a)-1  #max possible number of pings
          n.curr <- n.mat[ gap.i[g], gap.t[g] ]
          
          
          if(updateAllGapTraj==TRUE){
            for(gg in min.n:max.n){  ## This evaluates all possible gap trajectories     
              dt.curr <- dt.lst[[g]][which((min.n:max.n)==gg),1:(gg+1)]
              traj<-      gap.lst[[g]][ (min.n:max.n)==gg,, 1:gg ]   
              if(gg==1) traj<- matrix(traj, nrow=2, byrow=TRUE)  
              
              traj.cand <- traj #placeholder
              traj.cand[1,1:gg]<- rtnorm(gg, traj[1,1:gg], delta.xy, xlim[1], xlim[2])  
              traj.cand[2,1:gg]<- rtnorm(gg, traj[2,1:gg], delta.xy, ylim[1], ylim[2])  
              pcurr<- plogis(alpha0)*exp( -alpha1*e2dist(t(traj), X)^2)
              pcand<- plogis(alpha0)*exp( -alpha1*e2dist(t(traj.cand), X)^2)
              
              prev<- c(  ux[gap.i[g], gap.t[g]-1],   uy[gap.i[g], gap.t[g]-1] )         # THIS SHOULD NEVER CHANGE
              subseq<- c(  ux[gap.i[g], gap.last[g]+1],   uy[gap.i[g], gap.last[g]+1] ) # THIS WILL NEVER CHANGE EITHER I GUESS
              
              # trajectory with previous and subsequent states tacked on, and the non-relevant pieces discarded
              traj.curr<-  cbind(prev, traj[,1:gg], subseq)
              traj.cand<-  cbind(prev, traj.cand[, 1:gg], subseq)
              
              # The likelihood bits due to movement model for current and proposed trajectory
              llcurr<- sum( dtnorm(  traj.curr[1, 2:ncol(traj.curr)], traj.curr[1, 1:(ncol(traj.curr)-1)], sqrt(dt.curr)*sigma.ar, xlim[1], xlim[2], log=TRUE ) ) +
                sum( dtnorm(  traj.curr[2, 2:ncol(traj.curr)], traj.curr[2, 1:(ncol(traj.curr)-1)], sqrt(dt.curr)*sigma.ar, ylim[1], ylim[2], log=TRUE )  )
              llcand<- sum( dtnorm(  traj.cand[1, 2:ncol(traj.cand)], traj.cand[1, 1:(ncol(traj.cand)-1)], sqrt(dt.curr)*sigma.ar, xlim[1], xlim[2], log=TRUE ) ) +	
                sum( dtnorm(  traj.cand[2, 2:ncol(traj.cand)], traj.cand[2, 1:(ncol(traj.cand)-1)], sqrt(dt.curr)*sigma.ar, ylim[1], ylim[2], log=TRUE )   )
              
              # The likelihood bits due to having not detected the individual at any of these points
              llcurr2<-  sum( colSums ( log(1-pcurr) ) )  # sum over ping locations and traps
              llcand2<-  sum( colSums ( log(1-pcand) ) )  # sum over ping locations and traps
              
              if(runif(1)< exp( sum(llcand) + llcand2 - sum(llcurr) - llcurr2) ) {     # MH Rule
                # need to update gap.lst   
                xx<- gap.lst[[g]]
                xx[which((min.n:max.n)==gg),,1:gg]<- traj.cand[,2:(gg+1)]  
                gap.lst[[g]]<- xx
                if(gg==n.curr){
                  # ok save the u values. Note "traj.cand" now has 1 value tacked to front and back
                  ux[gap.i[g], gap.t[g]:(gap.t[g] + n.curr -1) ]<- traj.cand[1,2:(n.curr+1)]
                  uy[gap.i[g], gap.t[g]:(gap.t[g] + n.curr -1) ]<- traj.cand[2,2:(n.curr+1)]
                }
                
              }
            }#gg
            
            
          }else{ ## Only evaluate trajectory associated with n.curr
            
            
            n.curr<-    n.mat[gap.i[g], gap.t[g]]
            dt.curr <- dt.lst[[g]][which((min.n:max.n)==n.curr),1:(n.curr+1)]
            
            traj<-      gap.lst[[g]][ (min.n:max.n)==n.curr,, 1:n.curr ]   
            if(n.curr==1) traj<- matrix(traj, nrow=2, byrow=TRUE)  
            
            traj.cand <- traj #placeholder
            traj.cand[1,1:n.curr]<- rtnorm(n.curr, traj[1,1:n.curr], delta.xy, xlim[1], xlim[2])  
            traj.cand[2,1:n.curr]<- rtnorm(n.curr, traj[2,1:n.curr], delta.xy, ylim[1], ylim[2])  
            pcurr<- plogis(alpha0)*exp( -alpha1*e2dist(t(traj), X)^2)
            pcand<- plogis(alpha0)*exp( -alpha1*e2dist(t(traj.cand), X)^2)
            
            prev<- c(  ux[gap.i[g], gap.t[g]-1],   uy[gap.i[g], gap.t[g]-1] )         # THIS SHOULD NEVER CHANGE
            subseq<- c(  ux[gap.i[g], gap.last[g]+1],   uy[gap.i[g], gap.last[g]+1] ) # THIS WILL NEVER CHANGE EITHER I GUESS
            
            # trajectory with previous and subsequent states tacked on, and the non-relevant pieces discarded
            traj.curr<-  cbind(prev, traj[,1:n.curr], subseq)
            traj.cand<-  cbind(prev, traj.cand[, 1:n.curr], subseq)
            
            # The likelihood bits due to movement model for current and proposed trajectory
            llcurr<- sum( dtnorm(  traj.curr[1, 2:ncol(traj.curr)], traj.curr[1, 1:(ncol(traj.curr)-1)], sqrt(dt.curr)*sigma.ar, xlim[1], xlim[2], log=TRUE ) ) +
              sum( dtnorm(  traj.curr[2, 2:ncol(traj.curr)], traj.curr[2, 1:(ncol(traj.curr)-1)], sqrt(dt.curr)*sigma.ar, ylim[1], ylim[2], log=TRUE )  )
            llcand<- sum( dtnorm(  traj.cand[1, 2:ncol(traj.cand)], traj.cand[1, 1:(ncol(traj.cand)-1)], sqrt(dt.curr)*sigma.ar, xlim[1], xlim[2], log=TRUE ) ) +	
              sum( dtnorm(  traj.cand[2, 2:ncol(traj.cand)], traj.cand[2, 1:(ncol(traj.cand)-1)], sqrt(dt.curr)*sigma.ar, ylim[1], ylim[2], log=TRUE )   )
            
            # The likelihood bits due to having not detected the individual at any of these points
            llcurr2<-  sum( colSums ( log(1-pcurr) ) )  # sum over ping locations and traps
            llcand2<-  sum( colSums ( log(1-pcand) ) )  # sum over ping locations and traps
            
            if(runif(1)< exp( sum(llcand) + llcand2 - sum(llcurr) - llcurr2) ) {     # MH Rule
              # ok save the u values. Note "traj.cand" now has 1 value tacked to front and back
              ux[gap.i[g], gap.t[g]:(gap.t[g] + n.curr -1) ]<- traj.cand[1,2:(n.curr+1)]
              uy[gap.i[g], gap.t[g]:(gap.t[g] + n.curr -1) ]<- traj.cand[2,2:(n.curr+1)]
              # need to update gap.lst   
              xx<- gap.lst[[g]]
              xx[which((min.n:max.n)==n.curr),,1:n.curr]<- traj.cand[,2:(n.curr+1)]  # take the middle point out of this trajectory
              gap.lst[[g]]<- xx
            }
            
          }#ifelse updateAllGapTraj
        }   # end IF gaps.n.v[g]>1
        
        
        
        #####
        #####   Setp 2c: propose, accept/reject dt.cand (latent interval times between pings) given location and n.pings (from step 2a and 2b)
        #####
        
        n.curr <- n.mat[gap.i[g], gap.t[g]]
        dt.curr <- dt.lst[[g]][which((min.n:max.n)==n.curr),1:(n.curr+1)]
        
        # if n.curr== 1 then we only need to pick a random location on the interval
        if(n.curr==1){  # ... depends on dT[i,t], e.g., if 3.6 then [1.6, 2.0]
          dt.cand<- runif(1, max(data$a, dT[gap.i[g],gap.t[g]]-data$b), min(data$b  ,     dT[gap.i[g],gap.t[g]]-data$a ))
          dt.cand<- c(dt.cand, dT[gap.i[g], gap.t[g]] - dt.cand)  # 2 stick segments
        }else{
          # number of segments here adds up to dT.  note n.cand = number of pings, need n.cand + 1 segments
          dt.cand<- sample.it(dT[gap.i[g], gap.t[g]], n.curr+1)   # n.curr + 1 stick pieces
        }  # closes else
        
        # trajectory with previous and subsequent states tacked on, and the non-relevant pieces discarded
        prev<- c(  ux[gap.i[g], gap.t[g]-1],   uy[gap.i[g], gap.t[g]-1] )         # THIS SHOULD NEVER CHANGE
        subseq<- c(  ux[gap.i[g], gap.last[g]+1],   uy[gap.i[g], gap.last[g]+1] ) # THIS WILL NEVER CHANGE EITHER I GUESS
        traj.curr<-  cbind(prev, gap.lst[[g]][ which((min.n:max.n)==n.curr),, 1:n.curr ], subseq)
        
        # The likelihood bits due to movement model for current and proposed trajectory
        llcurr<- sum( dtnorm(  traj.curr[1, 2:ncol(traj.curr)], traj.curr[1, 1:(ncol(traj.curr)-1)], sqrt(dt.curr)*sigma.ar, xlim[1], xlim[2], log=TRUE ) ) +
          sum( dtnorm(  traj.curr[2, 2:ncol(traj.curr)], traj.curr[2, 1:(ncol(traj.curr)-1)], sqrt(dt.curr)*sigma.ar, ylim[1], ylim[2], log=TRUE )  )
        # error here probably ... traj.cand should be traj.curr ##---## FIXED (njh 1/31)
        llcand<- sum( dtnorm(  traj.curr[1, 2:ncol(traj.curr)], traj.curr[1, 1:(ncol(traj.curr)-1)], sqrt(dt.cand)*sigma.ar, xlim[1], xlim[2], log=TRUE ) ) +
          sum( dtnorm(  traj.curr[2, 2:ncol(traj.curr)], traj.curr[2, 1:(ncol(traj.curr)-1)], sqrt(dt.cand)*sigma.ar, ylim[1], ylim[2], log=TRUE )   )
        
        #MH Rule to accept/reject dt.cand
        if(runif(1)< exp( llcand - llcurr )) {
          dt.lst[[g]][which((min.n:max.n)==n.curr),1:(n.curr+1)]<-dt.cand
          
          #keep track of updated dt.mat
          if(n.curr==0){
            dt.mat[gap.i[g], (gap.t[g]+max.n)]<-dt.cand
          }
          if(n.curr>0){
            dt.mat[gap.i[g], c((gap.t[g]:(gap.t[g]+n.curr-1)),(gap.t[g]+max.n))]<-dt.cand
            if(n.curr<max.n){
              dt.mat[gap.i[g], (gap.t[g]+n.curr):(gap.t[g]+(max.n-1))]<-NA  # zero if not ping
            }
          }
        }#MH rule
        
        
        
        
      } # close loop over g
      
      
      
      #####
      #####
      ##### END Setp 2: gap updates
      #####
      #####
      
      
      
      
      
      
      #####
      #####
      ##### Step 3: now we will update all of the u's prior to first capture and after last detection
      ##### 2 cases are done individually:
      #####    Step 3a: all t prior to first capture
      #####    Step 3b: all t after last capture
      #####
      
      
      #####    Step 3a: all t prior to first capture
      # need to include the delta.t in here
      for(i in 1:nind){
        if(first[i]>1){
          
          ###---### generate and accept all delta.t
          dt.cand <- runif(first[i], data$a, data$b)   ## Also note: delta.t needs restricted for one of the preceeding values...cumTdet is a constraint
          n.cand <- min(which(cumsum(dt.cand)>=cumTdat[i,first[i]]))
          if(n.cand==1) dt.cand[1]<- cumTdat[i,first[i]]
          
          if(n.cand>1){
            dt.cand[n.cand]<- cumTdat[i,first[i]]-sum(dt.cand[1:(n.cand-1)])
            if(n.cand<first[i]) dt.cand[(n.cand+1):first[i]]<-NA
            dt.mat[i,1:first[i]]<- rev(dt.cand)
            ping.mask[i,which(!is.na(dt.mat[i,1:first[i]]))] <- 1
            ping.mask[i,which(is.na(dt.mat[i,1:first[i]]))] <- 0
          }#if n.cand>1
          
          for(t in (first[i]-1):(first[i]-n.cand+1)){
            d2.curr<-  (ux[i,t] - X[,1])^2 + (uy[i,t] - X[,2])^2
            p.curr<-   plogis(alpha0)*exp(-alpha1*d2.curr)
            
            #propose new location
            ux.cand<- rtnorm(1, ux[i,t], delta.xy, xlim[1], xlim[2])
            uy.cand<- rtnorm(1, uy[i,t], delta.xy, ylim[1], ylim[2])
            d2.cand<-  (ux.cand - X[,1])^2 + (uy.cand - X[,2])^2
            p.cand<-   plogis(alpha0)*exp(-alpha1*d2.cand)
            ll.curr<- sum(dbinom(y[i,,t], 1, p.curr, log=TRUE))
            ll.cand<- sum(dbinom(y[i,,t], 1, p.cand, log=TRUE))
            
            if(t>(first[i]-n.cand+1)){
              lik.cand<-  dtnorm(ux.cand, ux[i,t-1], sqrt(dt.mat[i,t])*sigma.ar, xlim[1], xlim[2], log=TRUE)+
                dtnorm(uy.cand, uy[i,t-1], sqrt(dt.mat[i,t])*sigma.ar, ylim[1], ylim[2],log=TRUE)+
                dtnorm(ux[i,t+1],ux.cand,  sqrt(dt.mat[i,t+1])*sigma.ar, xlim[1], xlim[2], log=TRUE)+
                dtnorm(uy[i,t+1], uy.cand, sqrt(dt.mat[i,t+1])*sigma.ar, ylim[1], ylim[2],log=TRUE)
              
              lik.curr<-  dtnorm( ux[i,t], ux[i,t-1], sqrt(dt.mat[i,t])*sigma.ar, xlim[1], xlim[2], log=TRUE)+
                dtnorm( uy[i,t], uy[i,t-1], sqrt(dt.mat[i,t])*sigma.ar, ylim[1], ylim[2],log=TRUE)+
                dtnorm(ux[i,t+1], ux[i,t], sqrt(dt.mat[i,t+1])*sigma.ar, xlim[1], xlim[2], log=TRUE)+
                dtnorm(uy[i,t+1], uy[i,t], sqrt(dt.mat[i,t+1])*sigma.ar, ylim[1], ylim[2],log=TRUE)
            }
            if(t==(first[i]-n.cand+1)){
              lik.cand<-  dtnorm(ux[i,t+1], ux.cand,  sqrt(dt.mat[i,t+1])*sigma.ar, xlim[1], xlim[2], log=TRUE)+
                dtnorm(uy[i,t+1], uy.cand, sqrt(dt.mat[i,t+1])*sigma.ar, ylim[1], ylim[2],log=TRUE)
              
              lik.curr<-  dtnorm(ux[i,t+1], ux[i,t], sqrt(dt.mat[i,t+1])*sigma.ar, xlim[1], xlim[2], log=TRUE)+
                dtnorm(uy[i,t+1], uy[i,t], sqrt(dt.mat[i,t+1])*sigma.ar, ylim[1], ylim[2],log=TRUE)
            }
            # MH update here
            if(runif(1)< exp(ll.cand + lik.cand - ll.curr - lik.curr)){
              ux[i,t]<- ux.cand
              uy[i,t]<- uy.cand
            } # end MH
            
            
          }  # t
          
          
        }# end if for leading imputation
      } # end loop over i
      
      
      #####
      ##### Step 3b: all t after last capture (Tail imputation)
      #####
      
      for(i in 1:nind){
        if((totStudy-cumTdat[i,last[i]])<data$a)   ping.mask[i,(last[i]+1):K]<-0
        if((totStudy-cumTdat[i,last[i]])>data$a){  #model trailing trajectories if pings could occur in study period
          
          ###---### generate and accept all delta.t
          n.max <- floor(((totStudy-cumTdat[i,last[i]])-a)/a)+1
          dt.mat[i,(last[i]+1):(last[i]+n.max+1)]<-runif(n.max+1, data$a, data$b) #generate all pings
          n.cand <- min(which((cumsum(dt.mat[i,(last[i]+1):(last[i]+n.max+1)])+cumTdat[i,last[i]])>totStudy))-1 #minus one since the last ping occurs after totStudy
          if(n.cand==0)   ping.mask[i,(last[i]+1):K] <- 0
          if(n.cand>0){
            ping.mask[i,(last[i]+1):(last[i]+n.cand)] <- 1
            if((last[i]+n.cand)<K){
              ping.mask[i,(last[i]+n.cand+1):K] <- 0
            }
            
            
            for(t in (last[i]+1):(last[i]+n.cand+1)){  ###---### only update until last possible ping, not all possible pings (K)
              d2.curr<-     (ux[i,t] - X[,1])^2 + (uy[i,t] - X[,2])^2
              p.curr<-   plogis(alpha0)*exp(-alpha1*d2.curr)
              #propose new location
              ux.cand<- rtnorm(1, ux[i,t], delta.xy, xlim[1], xlim[2])
              uy.cand<- rtnorm(1, uy[i,t], delta.xy, ylim[1], ylim[2])
              d2.cand<-  (ux.cand - X[,1])^2 + (uy.cand - X[,2])^2
              p.cand<-   plogis(alpha0)*exp(-alpha1*d2.cand)
              
              if(any(is.na(y[i,,t]))){   ########################### NOTE SET ll.curr ll.cand to 0 IF NA encounter history
                ll.curr<- ll.cand<- 0
              }else{
                ll.curr<- sum(dbinom(y[i,,t], 1, p.curr, log=TRUE))*ping.mask[i,t]  #zero if no ping (i.e., ping.mask[i,t]==0)
                ll.cand<- sum(dbinom(y[i,,t], 1, p.cand, log=TRUE))*ping.mask[i,t]
              }
              
              if(t< (last[i]+n.cand+1)){
                lik.cand<-  dtnorm(ux.cand, ux[i,t-1], sqrt(dt.mat[i,t])*sigma.ar, xlim[1], xlim[2], log=TRUE)+
                  dtnorm(uy.cand, uy[i,t-1], sqrt(dt.mat[i,t])*sigma.ar, ylim[1], ylim[2],log=TRUE)+
                  dtnorm(ux[i,t+1],ux.cand,  sqrt(dt.mat[i,t+1])*sigma.ar, xlim[1], xlim[2], log=TRUE)+
                  dtnorm(uy[i,t+1], uy.cand, sqrt(dt.mat[i,t+1])*sigma.ar, ylim[1], ylim[2],log=TRUE)
                
                lik.curr<-  dtnorm( ux[i,t], ux[i,t-1], sqrt(dt.mat[i,t])*sigma.ar,   xlim[1], xlim[2], log=TRUE)+
                  dtnorm( uy[i,t], uy[i,t-1], sqrt(dt.mat[i,t])*sigma.ar,   ylim[1], ylim[2],log=TRUE)+
                  dtnorm(ux[i,t+1], ux[i,t],  sqrt(dt.mat[i,t+1])*sigma.ar, xlim[1], xlim[2], log=TRUE)+
                  dtnorm(uy[i,t+1], uy[i,t],  sqrt(dt.mat[i,t+1])*sigma.ar, ylim[1], ylim[2],log=TRUE)
              }
              
              if(t==(last[i]+n.cand+1)){
                lik.cand<- dtnorm(ux.cand, ux[i,t-1], sqrt(dt.mat[i,t])*sigma.ar, xlim[1], xlim[2], log=TRUE)+
                  dtnorm(uy.cand, uy[i,t-1], sqrt(dt.mat[i,t])*sigma.ar, ylim[1], ylim[2],log=TRUE)
                
                
                lik.curr<-  dtnorm( ux[i,t], ux[i,t-1], sqrt(dt.mat[i,t])*sigma.ar, xlim[1], xlim[2], log=TRUE)+
                  dtnorm( uy[i,t], uy[i,t-1], sqrt(dt.mat[i,t])*sigma.ar, ylim[1], ylim[2],log=TRUE)
                
              }
              
              # MH update here
              if(runif(1)< exp(ll.cand + lik.cand - ll.curr - lik.curr)){
                ux[i,t]<- ux.cand
                uy[i,t]<- uy.cand
              } # end MH
            } # end t
          }#n.cand >0
        }#if trailing trajectory
        
        #bookkeeping bit to denote last ping and NA after
        cum.dt[i,]<-cumsum.na(dt.mat[i,])
        last.ping[i]<-max(which(cum.dt[i,1:K]<totStudy))
        
      } # end i
      
      
      #####
      #####
      ##### Step 4: MH updates on alpha0, sigma, and sigma.ar
      #####
      #####
      
      n.ping <- rep(NA, nind)                   # number of pings for each individual during study
      ping.k <- matrix(NA, nind, K)             # ping "occasions" for each individual during study
      d2<- yAct <-array(NA, c(nind, ntraps,K))  # distance to trap when pinged and subsetted detection history
      
      for(i in 1:nind){
        n.ping[i]<-length(which(ping.mask[i,]==1))          # number of pings for individual i during study
        ping.k[i,1:n.ping[i]]<-which(ping.mask[i,]==1)      # ping "occasions"
        yAct[i,,1:n.ping[i]]<-y[i,,ping.k[i,1:n.ping[i]]]   # capture history associated with ping occasions
        
        #distance to trap when pinged
        for(k in 1:n.ping[i]){
          d2[i,1:ntraps,k] <-  (ux[i,ping.k[i,k]] - X[,1])^2 + (uy[i,ping.k[i,k]] - X[,2])^2 # distances associated with ping occasions
        }
      }
      
      # MH update alpha0
      alpha0.cand <- rnorm(1, alpha0, delta.alpha0)
      ll.alpha0.curr <- sum(dbinom(yAct[1:nind,1:ntraps,1:K],1,plogis(alpha0)     *exp(-alpha1*d2[1:nind,1:ntraps,1:K]), log=T), na.rm=T)
      ll.alpha0.cand <- sum(dbinom(yAct[1:nind,1:ntraps,1:K],1,plogis(alpha0.cand)*exp(-alpha1*d2[1:nind,1:ntraps,1:K]), log=T), na.rm=T)
      ll.prior.alpha0.curr<- dnorm(alpha0, mu_alpha0,sig_alpha0, log=TRUE)
      ll.prior.alpha0.cand<- dnorm(alpha0.cand, mu_alpha0,sig_alpha0, log=TRUE)
      if (runif(1)< exp((ll.alpha0.cand+ll.prior.alpha0.cand) -(ll.alpha0.curr+ll.prior.alpha0.curr))) {
        alpha0 <- alpha0.cand
      }
      
      # MH update sigma
      sigma.cand <- rnorm(1, sigma, delta.sigma)
      if(sigma.cand>0){ #automatically reject sigma.cand<0
        alpha1.curr<- (1/(2*sigma*sigma))
        alpha1.cand<- (1/(2*sigma.cand*sigma.cand))
        ll.sigma.curr <- sum(dbinom(yAct[1:nind,1:ntraps,1:K],1,plogis(alpha0)*exp(-alpha1.curr*d2[1:nind,1:ntraps,1:K]), log=T), na.rm=T)
        ll.sigma.cand <- sum(dbinom(yAct[1:nind,1:ntraps,1:K],1,plogis(alpha0)*exp(-alpha1.cand*d2[1:nind,1:ntraps,1:K]), log=T), na.rm=T)
        ll.prior.sigma.curr<- dunif(sigma, a_sigma,b_sigma, log=TRUE)
        ll.prior.sigma.cand<- dunif(sigma.cand, a_sigma,b_sigma, log=TRUE)
        if (runif(1)< exp((ll.sigma.cand+ll.prior.sigma.cand) -(ll.sigma.curr+ll.prior.sigma.curr))) {
          sigma <- sigma.cand
        }
        alpha1 <- 1/(2*sigma^2)
      }
      
      
      # MH update sigma.ar
      sigma.ar.cand <- rnorm(1, sigma.ar, delta.sigma.ar)
      ll.sigma.ar.curr.ik <- ll.sigma.ar.cand.ik <- matrix(NA, nind,K)
      if(sigma.ar.cand>0){ #automatically reject sigma.ar.cand<0
        for(i in 1:nind){
          if(sigma.arUsingObsDetTimes==TRUE){
            if(n.obs.ping[i]==1) next
            for(k in 1:(n.obs.ping[i]-1)){
              
              ll.sigma.ar.curr.ik[i,k]<-dtnorm(ux[i,obs.ping[i,k+1]], ux[i,obs.ping[i,k]], sigma.ar*sqrt(obs.dt[i,k+1]), xlim[1], xlim[2], log=T)+
                dtnorm(uy[i,obs.ping[i,k+1]], uy[i,obs.ping[i,k]], sigma.ar*sqrt(obs.dt[i,k+1]), ylim[1], ylim[2], log=T)
              
              ll.sigma.ar.cand.ik[i,k]<-dtnorm(ux[i,obs.ping[i,k+1]], ux[i,obs.ping[i,k]], sigma.ar.cand*sqrt(obs.dt[i,k+1]), xlim[1], xlim[2], log=T)+
                dtnorm(uy[i,obs.ping[i,k+1]], uy[i,obs.ping[i,k]], sigma.ar.cand*sqrt(obs.dt[i,k+1]), ylim[1], ylim[2], log=T)
            }
          } else {
            for(k in 1:(n.ping[i]-1)){
              if(!is.na(dt.mat[i,ping.k[i,k+1]]) & dt.mat[i,ping.k[i,k+1]]<data$a) cat("iteration: ", iter," nind: ", i, " k: ", ping.k[i,k+1], " dT", dt.mat[i,ping.k[i,k+1]], fill=TRUE)
              ll.sigma.ar.curr.ik[i,k]<-dtnorm(ux[i,ping.k[i,k+1]], ux[i,ping.k[i,k]], sigma.ar*sqrt(dt.mat[i,ping.k[i,k+1]]), xlim[1], xlim[2], log=T)+
                dtnorm(uy[i,ping.k[i,k+1]], uy[i,ping.k[i,k]], sigma.ar*sqrt(dt.mat[i,ping.k[i,k+1]]), ylim[1], ylim[2], log=T)
              
              ll.sigma.ar.cand.ik[i,k]<-dtnorm(ux[i,ping.k[i,k+1]], ux[i,ping.k[i,k]], sigma.ar.cand*sqrt(dt.mat[i,ping.k[i,k+1]]), xlim[1], xlim[2], log=T)+
                dtnorm(uy[i,ping.k[i,k+1]], uy[i,ping.k[i,k]], sigma.ar.cand*sqrt(dt.mat[i,ping.k[i,k+1]]), ylim[1], ylim[2], log=T)
            }#k
          }#sigma.arUsingObsDetTimes
        }#i
        ll.sigma.ar.curr <- sum(ll.sigma.ar.curr.ik, na.rm=T)
        ll.sigma.ar.cand <- sum(ll.sigma.ar.cand.ik, na.rm=T)
        ll.prior.sigma.ar.curr<- dunif(sigma.ar, a_sigma.ar,b_sigma.ar, log=TRUE)
        ll.prior.sigma.ar.cand<- dunif(sigma.ar.cand, a_sigma.ar,b_sigma.ar, log=TRUE)
        if (runif(1)< exp((ll.sigma.ar.cand+ll.prior.sigma.ar.cand) -(ll.sigma.ar.curr+ll.prior.sigma.ar.curr))) {
          sigma.ar<- sigma.ar.cand
        }#MH step
      }#if(sigma.ar.cand>0)
      
      
      
      #####
      ##### END Step 4: MH updates on alpha0, sigma, and sigma.ar
      #####
      
      
      #####
      #####
      ##### Step 5: stuff to keep
      #####
      #####
      
      if(iter>n.burn){
        if((iter %% n.thin)==0){
          out[(iter-n.burn)/n.thin, ,chain] <- c(alpha0, sigma, sigma.ar)
          tot.pingsEstimatedArray[(iter-n.burn)/n.thin,,chain] <- apply(ping.mask,1,sum) #compare this with Kt (true number of pings during the study)
          
          for(i in 1:length(save.traj)){
            saveUarray[save.traj[i],(iter-n.burn)/n.thin,1:2,,chain] <-rbind(ux[save.traj[i],]*ping.mask[save.traj[i],] , uy[save.traj[i],]*ping.mask[save.traj[i],])
          }
        }
      }#n.burn
      
      if((iter %% 100)==0) cat("chain: ", chain, " iteration: ", iter, "total run time: ", Sys.time()-start.time, fill=TRUE) #report run time every 500 iterations
      
    }#iter
    
  }#n.chains
  
  end.time<-Sys.time()
  end.time-start.time
  saveUarray[saveUarray==0]<-NA
  
  #####
  #####
  ##### END MCMC
  #####
  #####
  
  
  
  #####
  #####
  ##### summarize and save results
  #####
  #####
  
  ## convert to mcmc objects
  outjunk <- list()
  for(chain in 1:n.chains){
    outjunk[[chain]]<-(mcmc(out[,,chain]))
  }
  outMCMC <- as.mcmc.list(outjunk )
  
  
  # Compare estimated number of missed pings during study period to true number of missed pings during study period (missed.pingsTRUE)
  tot.pingsEstimated <- apply(tot.pingsEstimatedArray,2,function(x) rbind(x)) #output as matrix
  
  pingEstimation <- matrix(NA, nind, 4) # table holder summary of ping estimation
  colnames(pingEstimation) <- c("TotalPings", "EstPings", "MissedPings", "estMissedPings")
  pingEstimation[,1] <- Kt
  pingEstimation[,2] <- apply(tot.pingsEstimated,2,mean)
  pingEstimation[,3] <- Kt-KtDO
  pingEstimation[,4] <- apply(tot.pingsEstimated,2,mean)-KtDO
  
  
  #statistics associated with trajectory
  saveU <- saveUarray[,,,,1] #combine different chains into single array
  if(n.chains>1){
    for(chain in 2:n.chains){
      saveU <- abind(saveU,saveUarray[,,,,chain], along=2) #save locs as array
    }
  }
  
  #Summary statistics for posterior u's
  uRMSE_ik <- n.detMat<- covTRUE <- matrix(NA, nind, K)
  precTrue <- array(NA, c(nind,dim(saveU)[2], K) )
  #mean u's. Note, mean u's at unobserved occasions are meaningless since dt is not constant
  postmean <- array(NA, c(nind,2,K))
  for(ii in 1:nind){
    postmean[ii,1:2,1:K] <- apply(saveU[ii,,1:2,],c(2,3), mean, na.rm=T)
    
    #Distance error (RMSE): true u vs posterior mean of individual ii on detection occasion k
    u.true <- Slst[ii,1:2,which(apply(yarrTRUE[captured[ii],,],2,sum)>0)] #true locations of detected occasions
    if(n.obs.ping[ii]==1) u.true<-matrix(u.true,2,1)
    det.occ <- obs.ping[ii,1:n.obs.ping[ii]] #detection occasions from yarrDat with detections
    
    #RMSE of mean(u) and u.true for each occasion with >0 detections
    uRMSE_ik[ii,1:n.obs.ping[ii]] <- apply(sqrt((u.true - postmean[ii,,det.occ])^2),2,sum) 
    
    #number of detections associated with each uRMSE_ik
    n.detMat[ii,1:n.obs.ping[ii]] <- apply(yarrDat[ii,,],2,sum)[det.occ] 
    
    #distances between each estimated u and true location (precision)
    for(ii.iter in 1:dim(saveU)[2]){
      if(n.obs.ping[ii]==1){
        precTrue[ii,ii.iter,1:n.obs.ping[ii]] <- sum(sqrt((saveU[ii,ii.iter,1:2,det.occ]-u.true[1:2,])^2))
      }else{
        precTrue[ii,ii.iter,1:n.obs.ping[ii]] <- apply(sqrt((saveU[ii,ii.iter,1:2,det.occ]-u.true[1:2,])^2), 2, sum)
      }#if
    }#ii.iter
    meanprecTrue_ik <- apply(precTrue,c(1,3),mean) #precision for each i and k
    
    #Localization coverage for each occasion k
    for(k in 1:n.obs.ping[ii]){
      covTRUE[ii,k]<-CIregionCoverage(uTrue=u.true[1:2,k], u=saveU[ii,,1:2,det.occ[k]], n=100, prob=0.95)
    }#k
  }#ii 
  
  
  
  ### Save stuff
  # save trajectories if needed.
  if(SaveEverything == TRUE){
    save.image(file=paste("sim_UnknownPing_Everything_",sim,"_Comparison.RData", sep=""))
  }
  
  #save trajectory summaries 
  save(uRMSE_ik = uRMSE_ik, n.detMat=n.detMat, covTRUE=covTRUE,meanprecTrue_ik=meanprecTrue_ik, nind=nind,
       file=paste("sim_UnknownPing_TrajectoryResults_",sim,"_Comparison.RData", sep=""))
  
  #save parameter posteriors
  save(outMCMC=outMCMC, uRMSE_ik = uRMSE_ik, p0TRUE=p0TRUE, sigmaTRUE=sigmaTRUE,sigma.arTRUE=sigma.arTRUE, 
       pingEstimation=pingEstimation, nind=nind, N=N,
       file=paste("sim_UnknownPing_ParameterResults_",sim,"_Comparison.RData", sep=""))
  
  #save data generation
  save(Slst=Slst, p0TRUE=p0TRUE, sigmaTRUE=sigmaTRUE,sigma.arTRUE=sigma.arTRUE, nind=nind, N=N,
       yarrTRUE=yarrTRUE, Slst.true=Slst.true,dTtrue=dTtrue, captured=captured,
       file=paste("sim_UnknownPing_Data_",sim,"_Comparison.RData", sep=""))
  
  
  
  
  
} # if("UnknownPingMvmt"%in%runs)


############################################
##Figures


#static detection map 
ii=13
DetPerOcc<-ndet
 CapOcc<-which(DetPerOcc[ii,]>0)
  plot(Slst[ii,1,1:Kt[ii]],Slst[ii,2,1:Kt[ii]], asp=1, col=1, pch=16, cex=1, xlim=c(0,15), ylim=c(0,15), xlab="X", ylab="Y", typ="b",
  main = "Detection history") #true trajectory
  points(X[,1],X[,2], col="blue",pch="x") #trap array
  points(Slst[ii,1,CapOcc],Slst[ii,2,CapOcc], col=rgb(1,0,0,.5),pch=16, cex=DetPerOcc[ii,CapOcc]/2) #locations with detections
  #legend("bottomleft", legend = cbind(0:5,table(DetPerOcc[ii,])), bty="n", ncol = 2, title="Detections")

ii =3
 CapOcc<-which(DetPerOcc[ii,]>0)
  points(Slst[ii,1,1:Kt[ii]],Slst[ii,2,1:Kt[ii]], asp=1, col=1, pch=16, cex=1) #true trajectory
  points(X[,1],X[,2], col="blue",pch="x") #trap array
  points(Slst[ii,1,CapOcc],Slst[ii,2,CapOcc], col=rgb(1,0,0,.5),pch=16, cex=DetPerOcc[ii,CapOcc]/2) #locations with detections
  #legend("bottomleft", legend = cbind(0:5,table(DetPerOcc[ii,])), bty="n", ncol = 2, title="Detections")


#2.Posterior trajectory from JAGS
outmat <- as.matrix(out1$samples)

ii<-13
set.seed(2019)
iters<-sample(1:dim(outmat) [1], 2000)
uX<-outmat [iters,grep(paste("u\\[",ii,",1",sep=""), colnames(outmat))]  
uY<-outmat [iters,grep(paste("u\\[",ii,",2",sep=""), colnames(outmat))]  


plot(uX,uY, asp=1, col=rgb(0,0,0,.01), pch=16, cex=.5, xlim=c(0,15), ylim=c(0,15), xlab="X", ylab="Y") #posterior locations
points(X[,1],X[,2], col="blue",pch="x") #trap array
points(Slst[ii,1,1:Kt[ii]],Slst[ii,2,1:Kt[ii]], col="grey",pch=16, type="b", cex=.5)                   #true trajectory
points(Slst[ii,1,CapOcc],Slst[ii,2,CapOcc], col=rgb(1,0,0,.5),pch=16, cex=DetPerOcc[ii,CapOcc]/2) #locations with detections


# posterior trajectory from custom MCMC
#plot trajectory
set.seed(2019)
iters<-sample(1:dim(saveU)[2], 5000)
ii<-13
  plot(NA,NA, xlim=xlimStart, ylim=ylimStart, pch=NA, xlab="X", ylab="Y", asp=1)
  matpoints(t(saveU[ii,iters,1,]), t(saveU[ii,iters,2,]),pch=16, col=rgb(0,0,0,.01))
  points(Slst[ii,1,1:KtTrue[ii]],Slst[ii,2,1:KtTrue[ii]], col="grey", pch=16, cex=.75)
  lines(Slst[ii,1,1:KtTrue[ii]],Slst[ii,2,1:KtTrue[ii]], col="grey", lty=1, lwd=.5)
  points(Slst.true[captured[ii],1,which(apply(yarrTRUE[captured[ii],,],2,sum)>0)], Slst.true[captured[ii],2,which(apply(yarrTRUE[captured[ii],,],2,sum)>0)], pch=16, col="red", cex=.75)
  
  polygon(c(xlim, rev(xlim)),rep(ylim,each=2), lty=2)
  points(X[,1], X[,2], pch="+", col=rgb(0,0,1,.5))
